# Supplementary material for: A database of geopositioned Middle East Respiratory Syndrome Coronavirus occurrences
Source: Sci Data. 2019 Dec 13;6:318. doi: 10.1038/s41597-019-0330-0 (PMC6911100; doi:10.1038/s41597-019-0330-0)
Supplement: Supplementary file 1 — Supplementary Table 1 [file 41597_2019_330_MOESM1_ESM.xlsx]

## Sheet: MERS-CoV_screening
Supplementary Information: Middle Eastern Respiratory Syndrome Coronavirus literature data extraction screening sheet
Title Screen	Abstract Screen	Publication Year	Author	Title	Publication Title	ISBN	ISSN	DOI	Url	Abstract Note	Date	Date Added	Date Modified	Access Date	Pages	Num Pages	Issue	Volume	Number Of Volumes	Journal Abbreviation	Short Title	Series	Series Number	Series Text	Series Title	Publisher	Place	Language	Rights	Type	Archive	Archive Location	Library Catalog	Call Number	Extra	Notes	File Attachments	Link Attachments	Manual Tags	Automatic Tags	Editor	Series Editor	Translator	Contributor	Attorney Agent	Book Author	Cast Member	Commenter	Composer
1	1	2013	Agampodi, S.B.; Wickramage, K.; Peiris, S.	"Don't forget the migrants?: Exploring preparedness and response strategies to combat the potential spread of MERS-CoV virus through migrant workers in Sri Lanka	F1000Research		20461402 (ISSN)	10.12688/f1000research.2-163.v1	https://www.scopus.com/inward/record.uri?eid=2-s2.0-84915759785&doi=10.12688%2ff1000research.2-163.v1&partnerID=40&md5=4a8953b981d7cfd227140d11ec412c37	From September 2012 to July 2013, 81 laboratory-confirmed cases of infection with Middle East respiratory syndrome coronavirus (MERS-CoV), including 45 deaths (a case fatality ratio of 55%) have been reported from eight countries. Human-to-human transmission is now confirmed showing potential for another pandemic of zoonotic disease, with an extremely high mortality rate. Effective surveillance s…	2013	2017-06-30 19:35:00	2017-06-30 20:22:00					2													Scopus							http://www.ncbi.nlm.nih.gov/pubmed/24555078
0	0	2015	Liang, Wulong; He, Lei; Ning, Pengbo; Lin, Jihui; Li, Helin; Lin, Zhi; Kang, Kai; Zhang, Yanming	(+)-Catechin inhibition of transmissible gastroenteritis coronavirus in swine testicular cells is involved its antioxidation	Research in Veterinary Science		1532-2661	10.1016/j.rvsc.2015.09.009		Transmissible gastroenteritis virus (TGEV) causes transmissible gastroenteritis (TGE), especially in newborn piglets, which severely threatens the worldwide pig industry. In this study, (+)-catechin was evaluated for its antiviral effect against TGEV in vitro. Viability assays revealed that (+)-catechin treatment exerted a dose-dependent rescue effect in TGEV-infected ST cells, and this result wa…	2015-12	2017-06-30 19:40:00	2017-06-30 19:40:00		28-33			103		Res. Vet. Sci.								eng					PubMed		PMID: 26679792			http://www.ncbi.nlm.nih.gov/pubmed/26679792		(+)-Catechin; Animals; Antioxidation; antiviral; Antiviral Agents; Catechin; Cell Line; Gastroenteritis, Transmissible, of Swine; Male; swine; Swine Diseases; Testis; Transmissible gastroenteritis coronavirus (TGEV); Transmissible gastroenteritis virus; virus replication
1	1	2006	Stock, Ingo	["New" coronaviruses are the cause of respiratory diseases]	Medizinische Monatsschrift Fur Pharmazeuten		0342-9601				2006-11	2017-06-30 19:58:00	2017-06-30 19:58:00		417		11	29		Med Monatsschr Pharm								ger					PubMed		PMID: 17131690			http://www.ncbi.nlm.nih.gov/pubmed/17131690		coronavirus; Coronavirus Infections; Humans; respiratory tract diseases
0	0	1985	Koch, W.; Bürgi, E.; Rüdiger, B.; Lutz, H.; Wegmann, P.; Hasler, J.	[1st detection of transmissible gastroenteritis of swine in Switzerland]	Schweizer Archiv Fur Tierheilkunde		0036-7281				1985-09	2017-06-30 20:06:00	2017-06-30 20:06:00		589-595		9	127		Schweiz. Arch. Tierheilkd.								ger					PubMed		PMID: 4071026			http://www.ncbi.nlm.nih.gov/pubmed/4071026		Animals; Gastroenteritis, Transmissible, of Swine; swine; Switzerland
0	0	1970	Cioloca, T.; Marschang, F.	[A contribution to the prevention of infectious gastroenteritis of swine]	Zentralblatt Fur Veterinarmedizin. Reihe B. Journal of Veterinary Medicine. Series B		0514-7166				1970-11	2017-06-30 20:09:00	2017-06-30 20:09:00		982-988		9	17		Zentralblatt Veterinarmedizin Reihe B								ger					PubMed		PMID: 5516871			http://www.ncbi.nlm.nih.gov/pubmed/5516871		Animals; disease outbreaks; Female; Gastroenteritis, Transmissible, of Swine; Male; Romania; swine
0	0	1989	Walter, J.; Dohse, K.; Rudolph, R.	[A modification of the ABC method (avidin-biotin-peroxidase complex) for the detection of viral antigens in coronavirus infections in cats (FIP) and parvovirus type 2 infections in dogs]	Zentralblatt Fur Veterinarmedizin. Reihe B. Journal of Veterinary Medicine. Series B		0514-7166			A modified ABC-method (avidin-biotin-peroxidase complex) is established to demonstrate viral antigens in paraffin sections of tissues of coronavirus (FIP) infected cats and parvovirus type 2 infected dogs using monoclonal antibodies. The pros and cons and potential sources of error are described and discussed.	1989-07	2017-06-30 20:05:00	2017-06-30 20:05:00		321-332		5	36		Zentralblatt Veterinarmedizin Reihe B								ger					PubMed		PMID: 2551111			http://www.ncbi.nlm.nih.gov/pubmed/2551111		Animals; Antigens, Viral; Cat Diseases; Cats; Coronaviridae; Coronaviridae Infections; Dog Diseases; Dogs; Immunoenzyme Techniques; Parvoviridae; Parvoviridae Infections
0	0	1987	St?pánek, J.; Salajka, E.; Zuffa, A.; Mensík, J.; Franz, J.	[A new polyvalent vaccine against enteral infections in newborn calves]	Veterinarni Medicina		0375-8427			The most frequent microbial causative agents of massive diarrheas in new-born calves kept on large cattle farms in the CSSR are rotaviruses, coronaviruses and enterotoxigenic strains of E. coli, manifesting themselves as complicated virus-bacterial infections. An inactivated polyvalent adjuvant vaccine has been developed for the prevention and specific prophylaxis of these enteral infections; the…	1987-02	2017-06-30 20:05:00	2017-06-30 20:05:00		65-80		2	32		Vet Med (Praha)								cze					PubMed		PMID: 3029935			http://www.ncbi.nlm.nih.gov/pubmed/3029935		Animals; Animals, Newborn; Antibodies, Bacterial; Antibodies, Viral; Cattle; Cattle Diseases; Coronaviridae; Coronaviridae Infections; Diarrhea; Escherichia coli; Escherichia coli Infections; Rotavirus; Rotavirus Infections; Vaccination
0	0	1993	Mishchenko, V. A.; Kostiuchenko, M. G.; Bazarov, M. A.; Koniushkina, T. B.; Smirnov, A. B.; Puzankova, O. S.	[A rapid solid-phase immunoenzyme method in the diagnosis of viral infections]	Voprosy Virusologii		0507-4088			An accelerated solid-phase enzyme-immunoassay has been developed which permits identification of antigens and antibodies to them within 30-40 min, even directly at the site of specimen collection. The method was tested on the models of foot-and-mouth disease virus, vesicular disease of swine, vesicular exanthema of swine, Aujeszky's disease, leukemia, and coronavirus infection of cattle.	1993-12	2017-06-30 20:03:00	2017-06-30 20:03:00		284-285		6	38		Vopr. Virusol.								rus					PubMed		PMID: 8303893			http://www.ncbi.nlm.nih.gov/pubmed/8303893		Animals; Antibodies, Viral; Antigens, Viral; Cattle; Cattle Diseases; Enzyme-Linked Immunosorbent Assay; Sensitivity and Specificity; Sheep; Sheep Diseases; swine; Swine Diseases; Virus Diseases
0	0	2011	Ishiguro, Takashi; Takayanagi, Noboru; Takahashi, Takashi; Yoneda, Koichiro; Miyahara, Yousuke; Tokunaga, Daido; Yoshioka, Hiroaki; Yanagisawa, Tsutomu; Sugita, Yutaka; Ubukata, Kimiko	[A single-center prospective study of viral infection in community-acquired pneumonia in adults]	Nihon Kokyuki Gakkai Zasshi = the Journal of the Japanese Respiratory Society		1343-3490			From July, 2008 to March, 2009, 125 adults with community-acquired pneumonia (CAP) who were admitted to our hospital were retrospectively investigated to elucidate the characteristics of viral infection in adult CAP in Japan. Nasopharyngeal swabs for real-time polymerase chain reaction for 7 types of influenza virus, rhinovirus, respiratory synctial virus, human metapneumovirus, parainfluenza vir…	2011-01	2017-06-30 19:50:00	2017-06-30 19:50:00		2019-10-19		1	49		Nihon Kokyuki Gakkai Zasshi								jpn					PubMed		PMID: 21384676			http://www.ncbi.nlm.nih.gov/pubmed/21384676		Adult; Community-Acquired Infections; Female; Humans; Male; Pneumonia, Bacterial; Pneumonia, Viral; Prospective Studies; Reverse Transcriptase Polymerase Chain Reaction
0	0	1982	Katkiewicz, M.; Malicka, E.	[Activity of various enzymes of the intestinal mucosa in spontaneous colibacteriosis in pigs]	Polskie Archiwum Weterynaryjne		0079-3647			The aim of this work was to find out the histochemical activity of alkaline and acid phosphatases, and nonspecific esterases in intestinal mucosa in spontaneous swine colibacillosis. The investigated animals were divided into 3 groups: I--oedema disease (12 pigs), II--enetrotoxemia due to E. coli (8 pigs), III--control animals (5 pigs). The above grouping was based on the clinical, bacteriologica…	1982	2017-06-30 20:08:00	2017-06-30 20:08:00		73-82		2	23		Pol Arch Weter								pol					PubMed		PMID: 6762535			http://www.ncbi.nlm.nih.gov/pubmed/6762535		Acid Phosphatase; Alkaline Phosphatase; Animals; Escherichia coli Infections; Esterases; Gastroenteritis, Transmissible, of Swine; Intestinal Mucosa; Intestine, Small; swine
0	0	1971	Salajka, E.; St?pánek, J.	[Actual enternal infection of calves and piglets in the early postnatal period]	Veterinarni Medicina		0375-8427				1971	2017-06-30 20:09:00	2017-06-30 20:09:00		117-124		3	16		Vet Med (Praha)								cze					PubMed		PMID: 5006049			http://www.ncbi.nlm.nih.gov/pubmed/5006049		Animals; Animals, Newborn; Antibody Formation; Antibody Specificity; Cattle; Cattle Diseases; Diarrhea; Enteritis; Escherichia coli Infections; Female; Gastroenteritis, Transmissible, of Swine; swine
0	0	2002	Soñez, Carlos A.; Mugnaini, María T.; Godino, Sergio; Soñez, María V.; Sánchez, Oscar; Fernández, Sol	[Acute infectious gastroenteritis in Rio Cuarto: clinic, diagnosis and epidemiology with special reference to viral infections]	Revista De La Facultad De Ciencias Medicas (Cordoba, Argentina)		0014-6722			The objectives of the present study are to describe the clinics view of acute infectious gastroenteritis (GE) at the community, in primary and secondary attention health centers, with special references to viral aetiology (VIGE); to correlate with drinkable water and excrete treatment; to develop for the first time a fast diagnostic using electron microscopy in Río Cuarto, Córdoba, Argentina, con…	2002	2017-06-30 20:00:00	2017-06-30 20:00:00		45-55		1	59		Rev Fac Cien Med Univ Nac Cordoba	[Acute infectious gastroenteritis in Rio Cuarto							spa					PubMed		PMID: 12934244			http://www.ncbi.nlm.nih.gov/pubmed/12934244		Acute Disease; Adolescent; Adult; Aged; Aged, 80 and over; Argentina; Child; Child, Preschool; Community-Acquired Infections; Diarrhea; Feces; Fresh Water; Gastroenteritis; Humans; Infant; Infant, Newborn; Microscopy, Electron; Middle Aged; Rotavirus; Rotavirus Infections; Seasons; Water Microbiology; Water Supply
1	1	1989	Hrusková, J.; Heinz, F.; Pennigerová, S.; Hníková, O.	[Acute respiratory disease caused by coronaviruses]	Casopis Lekaru Ceskych		0008-7335			Serological evidence of coronavirus aetiology was found in 11 patients out of 218 persons examined (5%) in the period of 1986-1987, and in 23 cases out of 311 patients (7.4%) in the period of 1987-1988. Antibody titres with a minimum of four-time elevated values in paired sera using the ELISA method were considered conclusive. Coronaviruses 229E and OC43 were employed. During the first period, mo…	1989-03-24	2017-06-30 20:05:00	2017-06-30 20:05:00		396-398		13	128		Cas. Lek. Cesk.								cze					PubMed		PMID: 2551501			http://www.ncbi.nlm.nih.gov/pubmed/2551501		Acute Disease; Adolescent; Adult; Child; Child, Preschool; Coronaviridae Infections; Humans; Infant; Middle Aged; Respiratory tract infections
0	0	2004	Bach, N.; Cuvillon, D.; Brouard, J.; Lafay, F.; Freymuth, F.; Legrand, L.; Guillois, B.; Duhamel, J. F.	[Acute respiratory tract infections due to a human metapneumovirus in children: descriptive study and comparison with respiratory syncytial virus infections]	Archives De Pediatrie: Organe Officiel De La Societe Francaise De Pediatrie		0929-693X	10.1016/j.arcped.2003.12.009		BACKGROUND: A new paramyxovirus, the human metapneumovirus was recently isolated. We report the first French cases collected between 2000 and 2002. MATERIAL AND METHODS: Samples were obtained from nasopharyngeal aspirates from children hospitalised for acute respiratory tract infection in hospitals of Caen and Flers in Basse-Normandie. Human metapneumovirus was studied by polymerase chain reactio…	2004-03	2017-06-30 20:00:00	2017-06-30 20:00:00		212-215		3	11		Arch Pediatr	[Acute respiratory tract infections due to a human metapneumovirus in children							fre					PubMed		PMID: 14992767			http://www.ncbi.nlm.nih.gov/pubmed/14992767		Acute Disease; Female; Humans; Infant; Male; Metapneumovirus; Paramyxoviridae Infections; prevalence; Respiratory Syncytial Virus, Human; Respiratory Syncytial Virus Infections; Respiratory tract infections; Retrospective Studies; Seasons
0	0	1981	L'Haridon, R.; Scherrer, R.; Vautherot, J. F.; La Bonnardière, C.; Laporte, J.; Cohen, J.	[Adaptation of an isolate of bovine enteritic coronavirus to serial growth in cell culture and characterization of the virus (author's transl)]	Annales De Recherches Veterinaires. Annals of Veterinary Research		0003-4193			Coronaviruses are known to behave as pathogens in a variety of animal species. Their multiplication in the differentiated enterocytes of the intestinal tract induces a severe diarrheic syndrome which may lead to death. To study these viruses and to progress in the development of prophylactic and diagnostic methods, it is essential to succeed in adapting the agents to serial growth in cell culture…	1981	2017-06-30 20:08:00	2017-06-30 20:08:00		243-251		3	12		Ann. Rech. Vet.								fre					PubMed		PMID: 6284011			http://www.ncbi.nlm.nih.gov/pubmed/6284011		Animals; Antigens, Viral; Cattle; Cattle Diseases; Cell Line; Coronaviridae; Coronaviridae Infections; Diarrhea; Feces; Fetus; Kidney; Virus Cultivation; virus replication
0	0	2009	Bodewes, R.; Egberink, H. F.	[An update on viral diseases of the dog and cat]	Tijdschrift Voor Diergeneeskunde		0040-7453			In this review, recent developments in the field of viral diseases of the dog and the cat are discussed. In the dog, infection with the coronavirus type 2 is associated with respiratory signs, while infection of a highly pathogenic strain of the coronavirus type 1 has been identified as the cause of mortality in puppies. A new strain of the canine parvovirus is identified, from which the pathogen…	2009-04-15	2017-06-30 19:53:00	2017-06-30 19:53:00		330-336		8	134		Tijdschr Diergeneeskd								dut					PubMed		PMID: 19462619			http://www.ncbi.nlm.nih.gov/pubmed/19462619		Animals; Cat Diseases; Cats; Coronavirus Infections; Dog Diseases; Dogs; Feline Panleukopenia; influenza A virus; Orthomyxoviridae Infections; Parvoviridae Infections; Parvovirus, Canine; Virus Diseases; West Nile Fever
1	1	2010	Hu, Ye-yang; Lu, Xue-dong; Lin, Guang-yu; Wang, Qiong; Zeng, Fan-sheng; Lin, Chuang-xin; Ma, Lian	[Analysis of human coronavirus NL63 in 690 children with acute respiratory infection in Shanton]	Zhonghua Liu Xing Bing Xue Za Zhi = Zhonghua Liuxingbingxue Zazhi		0254-6450				2010-01	2017-06-30 19:53:00	2017-06-30 19:53:00		108-109		1	31		Zhonghua Liu Xing Bing Xue Za Zhi								chi					PubMed		PMID: 20302715			http://www.ncbi.nlm.nih.gov/pubmed/20302715		Acute Disease; Case-Control Studies; Child, Preschool; Coronavirus NL63, Human; Female; Humans; Infant; Male; Respiratory tract infections
1	1	2015	Cabrera-Gaytán, David Alejandro; Grajales-Muñiz, Concepción	[Answer to comments regarding the article “new coronavirus infections: new challenges, new legacies”]	Revista Medica Del Instituto Mexicano Del Seguro Social		0443-5117				2015-04	2017-06-30 19:44:00	2017-06-30 19:44:00		130-131		2	53		Rev Med Inst Mex Seguro Soc	[Answer to comments regarding the article “new coronavirus infections							spa					PubMed		PMID: 25920112			http://www.ncbi.nlm.nih.gov/pubmed/25920112		Coronavirus Infections; Humans
0	0	1977	Witte, K. H.; Tuch, K.; Dubenkropp, H.; Walther, C.	[Antigenic relationships between feline infectious peritonitis (FIP) and transmissible gastroenteritis (TGE) viruses in swine]	Berliner Und Munchener Tierarztliche Wochenschrift		0005-9366				1977-10-15	2017-06-30 20:08:00	2017-06-30 20:08:00		396-401		20	90		Berl. Munch. Tierarztl. Wochenschr.								ger					PubMed		PMID: 200217			http://www.ncbi.nlm.nih.gov/pubmed/200217		Animals; Carnivora; Cats; Feline Panleukopenia; Feline Panleukopenia Virus; Female; Gastroenteritis, Transmissible, of Swine; Male; swine
1	1	2008	Pozo, Francisco; Casas, Inmaculada; Ruiz, Guillermo; Falcón, Ana; Pérez-Breña, Pilar	[Application of molecular methods in the diagnosis and epidemiological study of viral respiratory infections]	Enfermedades Infecciosas Y Microbiologia Clinica		0213-005X			To date, more than two hundred viruses, belonging to six different taxonomic families, have been associated with human respiratory tract infection. The widespread incorporation of molecular methods into clinical microbiology laboratories has not only led to notable advances in the etiological diagnosis of viral respiratory infections but has also increased insight into the pathology and epidemiol…	2008-07	2017-06-30 19:55:00	2017-06-30 19:55:00		15-25			26 Suppl 9		Enferm. Infecc. Microbiol. Clin.								spa					PubMed		PMID: 19195443			http://www.ncbi.nlm.nih.gov/pubmed/19195443		Adult; Aged; bocavirus; Body Fluids; Child; coronavirus; Genome, Viral; Humans; Mastadenovirus; Metapneumovirus; Molecular Diagnostic Techniques; Orthomyxoviridae; Paramyxovirinae; Picornaviridae; Respiratory Syncytial Viruses; Respiratory System; Respiratory tract infections; Sensitivity and Specificity; Virus Diseases
1	1	1980	Moscovici, O.; Chany, C.; Lebon, P.; Rousset, S.; Laporte, J.	[Association of coronavirus infection with hemorrhagic entercolitis in newborn infants]	Comptes Rendus Des Seances De l'Academie Des Sciences. Serie D, Sciences Naturelles		0567-655X			The existence of a widely spread corona virus epidemic enabled us to associate this infection with necrotizing hemorrhagic enterocolitis in newborn infants. Virus is detected in the stools by direct electron microscopic examination. Virions are found agglutinated in the gut during convalescence, as they are by circulating antibodies. Arguments supporting a possible etiological role of this infect…	1980-03-31	2017-06-30 20:08:00	2017-06-30 20:08:00		869-872		13	290		C. R. Acad. Sci., D, Sci. Nat.								fre					PubMed		PMID: 6248262			http://www.ncbi.nlm.nih.gov/pubmed/6248262		Antibodies, Viral; Coronaviridae; Coronaviridae Infections; Enterocolitis, Pseudomembranous; Gastrointestinal Hemorrhage; Humans; Infant, Newborn; Infant, Newborn, Diseases; Microscopy, Electron
1	1	2013	Chantreuil, J.; Favrais, G.; Soule, N.; Maakaroun-Vermesse, Z.; Chaillon, A.; Chantepie, A.; Saliba, E.	[Atrial chaotic tachycardia during a respiratory tract infection due to NL63 coronavirus]	Archives De Pediatrie: Organe Officiel De La Societe Francaise De Pediatrie		1769-664X	10.1016/j.arcped.2012.12.017		We report the case of a 3-month-old boy hospitalized with acute bronchiolitis. Respiratory distress was associated with cardiogenic shock caused by chaotic atrial tachycardia. The cause of bronchiolitis was a coronavirus NL63 viral infection, confirmed in nasopharyngeal aspirations. The patient required intensive care including diuretics (furosemide), anti-arrhythmic drugs (amiodarone and digoxin…	2013-03	2017-06-30 19:48:00	2017-06-30 19:48:00		278-281		3	20		Arch Pediatr								fre					PubMed		PMID: 23394725			http://www.ncbi.nlm.nih.gov/pubmed/23394725		Coronavirus Infections; Coronavirus NL63, Human; Humans; Infant; Male; Respiratory tract infections; Tachycardia, Ectopic Atrial
0	0	1978	Hess, R. G.; Bachmann, P. A.; Mayr, A.	[Attempts to develop an immunoprevention against transmissible gastroenteritis (TGE) in pigs. III. Passive immunotransfer following oral vaccination of pregnant sows with the attenuated TGE virus strain B1]	Zentralblatt Fur Veterinarmedizin. Reihe B. Journal of Veterinary Medicine. Series B		0514-7166				1978-05	2017-06-30 20:08:00	2017-06-30 20:08:00		308-318		4	25		Zentralblatt Veterinarmedizin Reihe B								ger					PubMed		PMID: 696074			http://www.ncbi.nlm.nih.gov/pubmed/696074		Animals; Female; Gastroenteritis, Transmissible, of Swine; Immunity, Maternally-Acquired; Immunization, Passive; Pregnancy; Pregnancy, Animal; swine; Vaccination; Vaccines, Attenuated; Viral Vaccines
0	0	1978	Bachmann, P. A.; Hess, R. G.	[Attempts to develop an immunoprevention for transmissible gastroenteritis (TGE) in swine. II. Immunogenicity of the B1 strain following serial passages]	Zentralblatt Fur Veterinarmedizin. Reihe B. Journal of Veterinary Medicine. Series B		0514-7166				1978-01	2017-06-30 20:08:00	2017-06-30 20:08:00		52-61		1	25		Zentralblatt Veterinarmedizin Reihe B								ger					PubMed		PMID: 207054			http://www.ncbi.nlm.nih.gov/pubmed/207054		Animals; Antibody Formation; Coronaviridae; Gastroenteritis, Transmissible, of Swine; swine; Transmissible gastroenteritis virus
0	0	1977	Hess, R. G.; Bachmann, P. A.; Hänichen, T.	[Attempts to establish an immunoprevention of transmissible gastroenteritis (TGE) in swine. I. Pathogenicity of the B1 strain following serial passages]	Zentralblatt Fur Veterinarmedizin. Reihe B. Journal of Veterinary Medicine. Series B		0514-7166				1977-10	2017-06-30 20:08:00	2017-06-30 20:08:00		753-763		9	24		Zentralblatt Veterinarmedizin Reihe B								ger					PubMed		PMID: 202115			http://www.ncbi.nlm.nih.gov/pubmed/202115		Animals; Coronaviridae; Gastroenteritis, Transmissible, of Swine; swine; Transmissible gastroenteritis virus
0	0	1986	Kharalambiev, Kh E.; Mitov, B.; Georgiev, G. K.; Sizov, I.; Simeonov, S.	[Attenuated vaccine against rota- and coronavirus enteritis in calves]	Veterinarno-Meditsinski Nauki		0324-1068			Tested was the effect of the Bulgarian attenuated vaccine of rota- and corona-viruses 'PoKo-81', via treatment of dry and freshly calved cows (injected into the udder) and newborn calves (peritoneal injection). It was found that calves fed three times daily on milk obtained from cows that had had intramammary injections did not develop clinical signs of a disease following experimental infection …	1986	2017-06-30 20:06:00	2017-06-30 20:06:00		26-31		10	23		Vet Med Nauki								bul					PubMed		PMID: 3027956			http://www.ncbi.nlm.nih.gov/pubmed/3027956		Animals; Animals, Newborn; Cattle; Cattle Diseases; Coronaviridae; Coronaviridae Infections; Drug Evaluation; Enteritis; Female; Immunity, Maternally-Acquired; Injections, Intraperitoneal; Rotavirus; Rotavirus Infections; Vaccines, Attenuated; Viral Vaccines
0	0	2009	Bourogaa, H.; Miled, K.; Larbi, I.; Nsiri, J.; Gribaa, L.; El Behi, I.; Ben Rhouma, W.; Allagui, E.; Sassi, H.; Ghram, A.	[Avian infectious bronchitis disease in Tunisia: seroprevalence, pathogenicity and compatibility studies of vaccine-field isolates]	Archives De l'Institut Pasteur De Tunis		0020-2509			A sero-epidemiological study was carried out on 5660 sera collected, between 2006 and 2008, from different flocks in different regions of the country. The ELISA results showed low levels of antibodies indicating vaccination failures. 45 to 69% of the flocks showed positive levels of antibodies and only 5 to 15% of these were protected. The pathogenicity studies of the Tunisian field isolates TN20…	2009	2017-06-30 19:55:00	2017-06-30 19:55:00		75-83		2019-01-04	86		Arch Inst Pasteur Tunis	[Avian infectious bronchitis disease in Tunisia							fre					PubMed		PMID: 20707223			http://www.ncbi.nlm.nih.gov/pubmed/20707223		Animals; Chickens; Coronavirus Infections; Drug Evaluation, Preclinical; infectious bronchitis virus; Poultry Diseases; Seroepidemiologic Studies; Tunisia; Vaccination; Viral Vaccines; Virus Cultivation
0	0	1992	Poll, P. H.; Heijn, A.; Stades, F. C.; Lubberink, A. A.; Garretsen, J. W.; Vroom, M. W.	[Be wise--refer! Fact or fantasy?]	Tijdschrift Voor Diergeneeskunde		0040-7453			On the occasion of his retirement as an active specialist in Surgery dr. P.H.A. Poll describes the history of the development of the specialties in Veterinary Medicine in The Netherlands and carefully looks forward. As a tribute, his specialist colleagues, all related to the Companion Animal Hospital "De Wagenrenk", publish one or more case reports from there respective disciplines (ophthalmology…	1992-09-01	2017-06-30 20:04:00	2017-06-30 20:04:00		479-484		17	117		Tijdschr Diergeneeskd	[Be wise--refer! Fact or fantasy?							dut					PubMed		PMID: 1412360			http://www.ncbi.nlm.nih.gov/pubmed/1412360		Animals; Cats; Dog Diseases; Dogs; Feline Infectious Peritonitis; Glaucoma; Gonioscopy; Male; Referral and Consultation; Specialization; Veterinary Medicine
0	0	2006	Batchenko, G. V.; Bochkov, Iu A.; Lugovskaia, N. N.; Frolov, S. V.; Drygin, V. V.; Borisov, A. V.	[Biological properties of the chick infectious bronchitis virus isolated in Russia]	Voprosy Virusologii		0507-4088			A field chick infectious bronchitis virus (IBV) was isolated from the pathological material on chick embryos. The nucleotide sequence of the S1 gene was determined and comparatively analyzed with some sequences of this gene of foreign and Russian vaccine strains and isolates. A cross-neutralization test using sera to various IBV seroptypes was performed. The isolate was shown to antigenically dif…	2006-02	2017-06-30 19:59:00	2017-06-30 19:59:00		45-48		1	51		Vopr. Virusol.								rus					PubMed		PMID: 16515044			http://www.ncbi.nlm.nih.gov/pubmed/16515044		Animals; Antibodies, Viral; Cells, Cultured; Chick Embryo; Chickens; Coronavirus Infections; disease outbreaks; Genes, Viral; Hemagglutinins, Viral; infectious bronchitis virus; Membrane Glycoproteins; Molecular Sequence Data; Neutralization Tests; Poultry Diseases; Russia; Sequence Analysis, Protein; Species Specificity; Spike Glycoprotein, Coronavirus; Viral Envelope Proteins; virulence
0	0	1969	Nikol'ski?, V. V.; Krasnikov, G. A.; Platonenko, V. E.	[Biology and morphology of the virus of infectious gastroenteritis of swine]	Veterinariia		0042-4846				1969-12	2017-06-30 20:09:00	2017-06-30 20:09:00		19-22		12	46		Veterinariia								rus					PubMed		PMID: 5375226			http://www.ncbi.nlm.nih.gov/pubmed/5375226		Animals; Gastroenteritis, Transmissible, of Swine; Microscopy, Electron; swine; viruses
0	0	1976	Romanenko, V. F.	[Biotest in viral (transmissible) gastroenteritis of swine]	Veterinariia		0042-4846				1976-08	2017-06-30 20:09:00	2017-06-30 20:09:00		63-64		8			Veterinariia								rus					PubMed		PMID: 1027212			http://www.ncbi.nlm.nih.gov/pubmed/1027212		Animals; Biological Assay; Gastroenteritis, Transmissible, of Swine; swine
0	0	1973	Zusmanovski?, A. G.	[Blood indices in healthy and sick gilts]	Veterinariia		0042-4846				1973-09	2017-06-30 20:09:00	2017-06-30 20:09:00		80-82			9		Veterinariia								rus					PubMed		PMID: 4783625			http://www.ncbi.nlm.nih.gov/pubmed/4783625		Animals; Blood Chemical Analysis; Female; Gastroenteritis, Transmissible, of Swine; Seasons; swine; Swine Diseases
0	0	2010	Freymuth, F.; Vabret, A.; Dina, J.; Cuvillon-Nimal, D.; Lubin, C.; Vaudecrane, A.; Guillois, B.; Gouarin, S.; Petitjean, J.; Lafaix-Delaire, F.; Brouard, J.	[Bronchiolitis viruses]	Archives De Pediatrie: Organe Officiel De La Societe Francaise De Pediatrie		1769-664X	10.1016/j.arcped.2010.05.006		In Normandy (France), human respiratory syncytial virus (hRSV) was detected in 64.1% of acute bronchiolitis in hospitalized children, rhinovirus in 26.8%, human metapneumovirus (hMPV) in 7.6%, and parainfluenza virus (PIV) in 3.4%. The viruses causing acute bronchiolitis in the community were hRSV (42%), rhinovirus (19.5%), coronavirus (8%), PIV (3.5%), and hMPV (2.5%). In 53.7% of the cases, hRS…	2010-08	2017-06-30 19:50:00	2017-06-30 19:50:00		1192-1201		8	17		Arch Pediatr								fre					PubMed		PMID: 20558050			http://www.ncbi.nlm.nih.gov/pubmed/20558050		Bronchiolitis, Viral; Child, Preschool; France; Humans; Infant; Respiratory Syncytial Virus, Human; Respiratory Syncytial Virus Infections; Seasons
0	0	1981	Dea, S.; Roy, R. S.; Elazhary, M. A.	[Calf coronavirus neonatal diarrhea. A literature review (author's transl)]	The Canadian Veterinary Journal = La Revue Veterinaire Canadienne		0008-5286			Calf coronavirus neonatal diarrhea. A literature reviewThe importance of the calf coronavirus in the etiology of neonatal diarrhea of calves has been reported many times from various countries. A literature review concerning this virus is presented in this paper. A detailed description of the pathogenesis, clinical signs and lesions of the disease, as well as the morphological, physicochemical, b…	1981-03	2017-06-30 20:08:00	2017-06-30 20:08:00		51-58		3	22		Can. Vet. J.								fre					PubMed		PMID: 6269715 PMCID: PMC1789880			http://www.ncbi.nlm.nih.gov/pubmed/6269715		Animals; Cattle; Cattle Diseases; Coronaviridae; Coronaviridae Infections; Diarrhea, Infantile; Digestive System; Feces; Necrosis
0	0	1988	Gershy-Damet, G. M.; Koffi, K.; Soro, B.; Dosso, M.; Saracino, J. C.; N'Goran, S.; Sangare, A.; Ehouman, A.	[Carrier state of enteric viruses in Ivory Coast pregnant women in good health]	Bulletin De La Societe De Pathologie Exotique Et De Ses Filiales					The present work emphasize the great diversity of the viral species encountered in pregnant women (Rotavirus, Coronavirus, Adenovirus, Poliovirus, Coxsackievirus). In each of the different regions studied, one or two viral types are usually predominant. In Man (West Ivory Coast) region for instance, Rotaviruses and Coronaviruses were mainly encountered; in Bouaké, Polioviruses and Adenoviruses we…	1988	2017-06-30 20:05:00	2017-06-30 20:05:00		665-672		4	81		Bull Soc Pathol Exot Filiales								fre					PubMed		PMID: 2851394			http://www.ncbi.nlm.nih.gov/pubmed/2851394		Adenoviridae Infections; Adult; Carrier State; Coronaviridae Infections; Cote d'Ivoire; Coxsackievirus Infections; Feces; Female; Humans; Poliomyelitis; Pregnancy; Pregnancy Complications, Infectious; Rotavirus Infections; Virus Diseases
0	0	1970	Senk, L.; Sabec, D.	[Causes of death in large pig herds]	Zentralblatt Fur Veterinarmedizin. Reihe B. Journal of Veterinary Medicine. Series B		0514-7166				1970-01	2017-06-30 20:09:00	2017-06-30 20:09:00		164-174		1	17		Zentralblatt Veterinarmedizin Reihe B								ger					PubMed		PMID: 5463553			http://www.ncbi.nlm.nih.gov/pubmed/5463553		Animals; Death, Sudden; Gastroenteritis, Transmissible, of Swine; Pneumonia; Salmonella Infections, Animal; Seasons; Shock, Hemorrhagic; Stomach Ulcer; swine; Swine Diseases
0	0	1991	Akkermans, J. P.	[Changed health problems in a changing pig-farming concern in The Netherlands until 1980]	Tijdschrift Voor Diergeneeskunde		0040-7453			In 1905 Poels published 'Disease of swine in the Netherlands'. This book dealt predominantly with swine fever, erysipelas, tuberculosis and 'pneumonia'. Between 1920 and 1940 others reported on streptococci, lobular haemmorrhagic pneumonia, bordetellosis, Aujeszky's disease and postweaning diarrhoea. After the second world war, particularly after 1960, the Dutch pig-farming industry developed at …	1991-12-01	2017-06-30 20:04:00	2017-06-30 20:04:00		1168-1174		23	116		Tijdschr Diergeneeskd								dut					PubMed		PMID: 1750028			http://www.ncbi.nlm.nih.gov/pubmed/1750028		Animals; Bacterial Infections; Gastroenteritis, Transmissible, of Swine; Pseudorabies; Rhinitis, Atrophic; swine; Swine Diseases
1	1	2009	Lu, Rou-jian; Zhang, Ling-lin; Tan, Wen-jie; Zhou, Wei-min; Wang, Zhong; Peng, Kun; Ruan, Li	[Characterization of human coronavirus 229E infection among patients with respiratory symptom in Beijing, Oct-Dec, 2007]	Zhonghua Shi Yan He Lin Chuang Bing Du Xue Za Zhi = Zhonghua Shiyan He Linchuang Bingduxue Zazhi = Chinese Journal of Experimental and Clinical Virology		1003-9279			OBJECTIVE: To know the etiology, prevalence, clinical symptoms associated with the infection of the HCoV-229E in the respiratory specimens sampled from adult patients in Beijing. METHODS: 158 nasopharyngeal swab specimens were collected from adult patients with fever in Beijing between October and December, 2007. We performed the screening of HCoV-229E by real-time RT-PCR and sequencing of HCoV-2…	2009-10	2017-06-30 19:53:00	2017-06-30 19:53:00		367-370		5	23		Zhonghua Shi Yan He Lin Chuang Bing Du Xue Za Zhi								chi					PubMed		PMID: 20387489			http://www.ncbi.nlm.nih.gov/pubmed/20387489		Adolescent; Adult; Aged; Aged, 80 and over; China; Coronavirus 229E, Human; Coronavirus Infections; Female; Humans; Male; Middle Aged; Molecular Sequence Data; Phylogeny; Respiratory tract infections; Retrospective Studies; Young Adult
0	0	2015	Montero, Antonio	[Chikungunya fever - A new global threat]	Medicina Clinica		1578-8989	10.1016/j.medcli.2014.05.031		The recent onset of epidemics caused by viruses such as Ebola, Marburg, Nipah, Lassa, coronavirus, West-Nile encephalitis, Saint Louis encephalitis, human immunodeficiency virus, dengue, yellow fever and Venezuelan hemorrhagic fever alerts about the risk these agents represent for the global health. Chikungunya virus represents a new threat. Surged from remote African regions, this virus has beco…	2015-08-07	2017-06-30 19:46:00	2017-06-30 19:46:00		118-123		3	145		Med Clin (Barc)								spa					PubMed		PMID: 25087211			http://www.ncbi.nlm.nih.gov/pubmed/25087211		Africa; Americas; Asia; Chikungunya; Chikungunya Fever; Communicable Diseases, Emerging; Emerging infections; Europe; Global health; Humans; India; Infecciones emergentes; Medicina tropical; Tropical Medicine
0	0	2011	Yan, Hua-Jie; Sheng, Jun; Dong, Wei; Shao, Jie	[Clinical characteristics of human bocavirus infection in 90 children]	Zhongguo Dang Dai Er Ke Za Zhi = Chinese Journal of Contemporary Pediatrics		1008-8830			OBJECTIVE: To study the clinical characteristics of human bocavirus (HBoV) infection in children. METHODS: Nasal and throat swab samples were collected in 843 children with lower respiratory tract infection. The multiple RT-PCR method was used to detect HBoV and six other common respiratory tract viruses. The clinical characteristics of HboV positive cases were investigated. RESULTS: Among 843 ca…	2011-04	2017-06-30 19:50:00	2017-06-30 19:50:00		300-302		4	13		Zhongguo Dang Dai Er Ke Za Zhi								chi					PubMed		PMID: 21507299			http://www.ncbi.nlm.nih.gov/pubmed/21507299		Child; Child, Preschool; Female; Human bocavirus; Humans; Infant; Infant, Newborn; Male; Parvoviridae Infections; Respiratory Sounds; Respiratory tract infections
0	0	2013	Li, Ran; Gao, Zhan-cheng	[Clinical characteristics, epidemiology and differentiation of novel coronavirus (hCoV-EMC) infection]	Zhonghua Jie He He Hu Xi Za Zhi = Zhonghua Jiehe He Huxi Zazhi = Chinese Journal of Tuberculosis and Respiratory Diseases		1001-0939				2013-09	2017-06-30 19:47:00	2017-06-30 19:47:00		684-686		9	36		Zhonghua Jie He He Hu Xi Za Zhi								chi					PubMed		PMID: 24423824			http://www.ncbi.nlm.nih.gov/pubmed/24423824		Coronaviridae Infections; coronavirus; Humans; Middle East
0	0	2016	Weber, S. E.; Lippuner, C.; Corti, S.; Deplazes, P.; Hässig, M.	[Clinical epidemiology of cryptosporidiosis in calves]	Schweizer Archiv Fur Tierheilkunde		0036-7281	10.17236/sat00062		INTRODUCTION: The aim of this study was to determine whether there is an association between Cryptosporidium infections in calves and immunological factors, as well as farm-related factors or the application of the anti-cryptosporidiosis drug Halofuginone. From January to June 2010, 63 cow-calf-pairs from 20 different farms near Zürich, Switzerland have been investigated. Each cowcalf- pair was v…	2016-05	2017-06-30 19:38:00	2017-06-30 19:38:00		341-350		5	158		Schweiz. Arch. Tierheilkd.								ger					PubMed		PMID: 27518579			http://www.ncbi.nlm.nih.gov/pubmed/27518579		Animals; Cattle; Cattle Diseases; clinic; Coccidiostats; Cryptosporidiose; Cryptosporidiosis; Cryptosporidium; Enzyme-Linked Immunosorbent Assay; Epidemiologie; Epidemiology; Housing, Animal; Immunoglobulin G; Klinik; Piperidines; prevalence; Quinazolinones; Rind; risk factors; Switzerland; Time Factors
0	0	1995	Hirschberger, J.; Hartmann, K.; Wilhelm, N.; Frost, J.; Lutz, H.; Kraft, W.	[Clinical symptoms and diagnosis of feline infectious peritonitis]	Tierarztliche Praxis		0303-6286			Body effusions from 197 cats and blood serum samples from 252 cats, where Feline Infectious Peritonitis (FIP) was part of the differential diagnosis, were analysed. The diagnoses were confirmed by clinical follow up or histopathology. The final diagnosis FIP was always confirmed by histopathology. The median age of cats with FIP was 1.6 years. FIP was responsible for 41% of the body effusions, wh…	1995-02	2017-06-30 20:03:00	2017-06-30 20:03:00		92-99		1	23		Tierarztl Prax								ger					PubMed		PMID: 7792783			http://www.ncbi.nlm.nih.gov/pubmed/7792783		Aging; Animals; Body Fluids; Cats; Diagnosis, Differential; Feline Infectious Peritonitis; Predictive Value of Tests; Sensitivity and Specificity; Serum Albumin; Serum Globulins
0	0	2011	Lv, Maojie; Chen, Jianfei; Shi, Hongyan; Chen, Xiaojin; Fan, Xiuping; Shen, Shichuan; Feng, Li	[Co-localization analysis between porcine epidemic diarrhea virus nucleocapsid protein and nucleolar phosphoprotein B23.1]	Wei Sheng Wu Xue Bao = Acta Microbiologica Sinica		0001-6209			OBJECTIVE: To elucidate the co-localization characteristic between porcine epidemic diarrhea virus (PEDV) N protein and B23.1 phosphoprotein. METHODS: Two pairs of primers used to amplify N gene and B23.1 gene were designed and synthesized according to CV777 N gene sequence (AF353511) and human nucleolar phosphoprotein B23.1 gene sequence (BC050628.1), respectively. The PEDV N gene and B23.1 gene…	2011-05	2017-06-30 19:50:00	2017-06-30 19:50:00		643-647		5	51		Wei Sheng Wu Xue Bao								chi					PubMed		PMID: 21800627			http://www.ncbi.nlm.nih.gov/pubmed/21800627		Animals; Blotting, Western; Cercopithecus aethiops; Cloning, Molecular; Coronavirus Infections; Humans; Microscopy, Confocal; Nuclear Proteins; Nucleocapsid Proteins; porcine epidemic diarrhea virus; Recombinant Fusion Proteins; Reverse Transcriptase Polymerase Chain Reaction; swine; Swine Diseases; Vero Cells; Viral Proteins
0	0	1981	Wang, B. E.	[Combined traditional Chinese and western medicine in the treatment of adult acute respiratory distress syndrome (ARDS)]	Zhong Xi Yi Jie He Za Zhi = Chinese Journal of Modern Developments in Traditional Medicine		0254-9034				1981-10	2017-06-30 20:08:00	2017-06-30 20:08:00		65-68		2	1		Zhong Xi Yi Jie He Za Zhi								chi					PubMed		PMID: 6219779			http://www.ncbi.nlm.nih.gov/pubmed/6219779		Adolescent; Adult; Aged; Blood Coagulation Disorders; Female; Humans; Male; Medicine, Chinese Traditional; Medicine, East Asian Traditional; Middle Aged; Respiratory Distress Syndrome, Adult
0	0	2002	Aliper, T. I.; Sergeev, V. A.; Nepoklonov, E. A.	[Combined vaccine protecting from transmissible swine gastroenteritis]	Voprosy Virusologii		0507-4088			An effective system for specific prevention of transmissive swine gastroenteritis (TSG) is based on the use of combined vaccine and combined vaccination. Combined vaccine is a lyophilized preparation for intranasal application and emulsion for intramuscular injection. The former is prepared from natural attenuated respiratory variant of TSG virus and the latter from artificially attenuated TSG vi…	2002-02	2017-06-30 20:01:00	2017-06-30 20:01:00		39-44		1	47		Vopr. Virusol.								rus					PubMed		PMID: 11852783			http://www.ncbi.nlm.nih.gov/pubmed/11852783		Administration, Intranasal; Animals; Animals, Newborn; Antibodies, Viral; coronavirus; Female; Gastroenteritis, Transmissible, of Swine; Immunity, Maternally-Acquired; Immunization Schedule; Immunoenzyme Techniques; Injections, Intramuscular; Milk; Neutralization Tests; Pregnancy; swine; Vaccination; Vaccines, Attenuated; Viral Vaccines
1	1	2015	Castañón-González, Jorge Alberto; Polanco-González, Carlos	[Comment regarding the article “new coronavirus infections: new challenges, new legacies”]	Revista Medica Del Instituto Mexicano Del Seguro Social		0443-5117				2015-04	2017-06-30 19:44:00	2017-06-30 19:44:00		130		2	53		Rev Med Inst Mex Seguro Soc	[Comment regarding the article “new coronavirus infections							spa					PubMed		PMID: 25920111			http://www.ncbi.nlm.nih.gov/pubmed/25920111		Coronavirus Infections; Humans
0	0	1983	Beyer, J.; Lange, E.; Fichtner, D.; Leopoldt, D.	[Comparative studies using the immunofluorescence technic in experimental transmissible gastroenteritis and rotavirus infection of piglets]	Archiv Fur Experimentelle Veterinarmedizin		0003-9055				1983	2017-06-30 20:06:00	2017-06-30 20:06:00		151-158		1	37		Arch Exp Veterinarmed								ger					PubMed		PMID: 6303246			http://www.ncbi.nlm.nih.gov/pubmed/6303246		Animals; Diagnosis, Differential; Fluorescent Antibody Technique; Gastroenteritis, Transmissible, of Swine; Intestine, Small; Rotavirus; Rotavirus Infections; swine; Transmissible gastroenteritis virus
0	0	1980	Hortig, H.; Röder, B.; Brüske, R.	[Comparing investigations for detection of antibodies against transmissible gastroenteritis (TGE)-virus by use of the microneutralization test, the indirect immunofluorescence test and the virus inhibition test (author's transl)]	DTW. Deutsche tierarztliche Wochenschrift		0341-6593				1980-05-05	2017-06-30 20:08:00	2017-06-30 20:08:00		192-196		5	87		DTW. Dtsch. Tierarztl. Wochenschr.								ger					PubMed		PMID: 6249564			http://www.ncbi.nlm.nih.gov/pubmed/6249564		Animals; Antibodies, Viral; Fluorescent Antibody Technique; Gastroenteritis, Transmissible, of Swine; Neutralization Tests; swine; Transmissible gastroenteritis virus
0	0	2014	Hu, Bei-Xia; Yang, Shao-Hua; Zhang, Xiu-Mei; Zhang, Wei; Cao, San-Jie; Xu, Chuan-Tian; Huang, Qing-Hua; Zhang, Lin; Huang, Yan-Yan; Wen, Xin-Tian	[Complete genomic analysis of a novel infectious bronchitis virus isolate]	Bing Du Xue Bao = Chinese Journal of Virology		1000-8721			The genome of CK/CH/SD09/005, an isolate of infectious bronchitis virus (IBV), was characterized to enable the further understanding of the epidemiology and evolution of IBV in China. Twenty-five pairs of primers were designed to amplify the full-length genome of CK/CH/SD09/005. The nucleotide sequence of CK/CH/SD09/005 was compared with reference IBV strains retrieved from GenBank. The phylogeni…	2014-07	2017-06-30 19:45:00	2017-06-30 19:45:00		339-345		4	30		Bing Du Xue Bao								chi					PubMed		PMID: 25272584			http://www.ncbi.nlm.nih.gov/pubmed/25272584		Animals; Chickens; China; Coronavirus Infections; Genome, Viral; Genomics; infectious bronchitis virus; Molecular Sequence Data; Phylogeny; Poultry Diseases; Sequence Homology, Amino Acid; Viral Proteins
1	1	2010	Ieki, Ryuji	[Corona virus]	Nihon Rinsho. Japanese Journal of Clinical Medicine		0047-1852				2010-06	2017-06-30 19:50:00	2017-06-30 19:50:00		367-371			68 Suppl 6		Nippon Rinsho								jpn					PubMed		PMID: 20942081			http://www.ncbi.nlm.nih.gov/pubmed/20942081		Animals; Antibodies, Viral; Biomarkers; coronavirus; Coronavirus Infections; DNA, Viral; Enzyme-Linked Immunosorbent Assay; Humans; Microscopy, Electron; Serologic Tests; Specimen Handling
1	1	2004	Rumel', N. B.; Shilova, E. R.; Muradian, A. Ia	[Coronavirus infection in immunodeficient patients with hemoblastosis and deficient hemopoesis]	Zhurnal Mikrobiologii, Epidemiologii, I Immunobiologii		0372-9311			Coronavirus infection (CVI) was studied in 227 patients hospitalized in the clinic of the Research Institute of Hematology and Transfusiology in 1993-2003 with diagnosed acute and chronic leucosis, multiple myelogenic disease and aplastic anemia. Their blood sera and secretions of the nasal cavity were examined in the indirect hemagglutination (IHA) test with dried standard erythrocyte diagnostic…	2004-10	2017-06-30 19:59:00	2017-06-30 19:59:00		89-93		5			Zh. Mikrobiol. Epidemiol. Immunobiol.								rus					PubMed		PMID: 15554322			http://www.ncbi.nlm.nih.gov/pubmed/15554322		Anemia, Aplastic; Comorbidity; coronavirus; Coronavirus Infections; Hemagglutination Tests; Humans; Immunocompromised host; Leukemia; Multiple Myeloma; Nasal Cavity; Opportunistic Infections; Pneumonia, Mycoplasma; Russia; Seasons; Therapeutic Irrigation
1	1	1995	Giudicelli, J.; Dubois, F.; Thouvenot, D.; Dutruge, J.; Bellon, G.	[Coronavirus infection in infants: lower respiratory tract involvement, apnea and sudden death?]	Archives De Pediatrie: Organe Officiel De La Societe Francaise De Pediatrie		0929-693X				1995-02	2017-06-30 20:03:00	2017-06-30 20:03:00		185		2	2		Arch Pediatr	[Coronavirus infection in infants							fre					PubMed		PMID: 7646659			http://www.ncbi.nlm.nih.gov/pubmed/7646659		Apnea; Coronavirus Infections; Humans; Infant; Respiratory tract infections; Sudden Infant Death
0	0	1992	Goncharuk, E. I.; Shevtsova, Z. V.; Krylova, R. I.; Rumel', N. B.	[Coronavirus infection of monkey as a model of human disease]	Doklady Akademii Nauk		0869-5652				1992	2017-06-30 20:04:00	2017-06-30 20:04:00		845-849		4	325		Dokl. Akad. Nauk.								rus					PubMed		PMID: 9303757			http://www.ncbi.nlm.nih.gov/pubmed/9303757		Animals; coronavirus; Coronavirus Infections; Disease Models, Animal; Haplorhini; Humans
0	0	1992	Goncharuk, E. I.; Shevtsova, Z. V.; Krylova, R. I.; Rumel', N. B.; Lapin, B. A.	[Coronavirus infection of monkeys as a model of human infection]	Doklady Akademii nauk SSSR		0002-3264				1992	2017-06-30 20:04:00	2017-06-30 20:04:00		845-849		4	325		Dokl. Akad. Nauk SSSR								rus					PubMed		PMID: 8593762			http://www.ncbi.nlm.nih.gov/pubmed/8593762		Animals; Coronaviridae; Coronavirus Infections; Disease Models, Animal; Enteritis; Feces; Macaca mulatta; Male; Microscopy, Electron; Monkey Diseases
0	0	1986	Shevtsova, Z. V.; Ivanov, M. T.; Lapin, B. A.; Fedorinov, V. V.; Korzaia, L. I.	[Coronavirus infectivity of monkeys at the Sukhumi nursery]	Vestnik Akademii meditsinskikh nauk SSSR		0002-3027				1986	2017-06-30 20:06:00	2017-06-30 20:06:00		26-28		3			Vestn. Akad. Med. Nauk SSSR								rus					PubMed		PMID: 3010591			http://www.ncbi.nlm.nih.gov/pubmed/3010591		Animals; Callitrichinae; Cercopithecidae; Coronaviridae Infections; Georgia (Republic); Haplorhini; Macaca; Macaca mulatta; Monkey Diseases; Papio
1	1	1999	Ieki, R.	[Coronavirus]	Nihon Rinsho. Japanese Journal of Clinical Medicine		0047-1852				1999-11	2017-06-30 20:01:00	2017-06-30 20:01:00		298-300			57 Suppl		Nippon Rinsho								jpn					PubMed		PMID: 10635839			http://www.ncbi.nlm.nih.gov/pubmed/10635839		coronavirus; Coronavirus Infections; Humans
0	0	1986	Motovski, A.; Belopopska, P.; Borisov, N.	[Course of transmissible gastroenteritis on a swine-breeding farm]	Veterinarno-Meditsinski Nauki		0324-1068			Epizootiologic studies were carried out from the introduction of the transmissive gastroenteritis on the Enterprise up to the end of 1984. Clinical observations and morphologic survey were conducted on the infected animal farms. The diagnosis was based on both virologic and serologic investigations with routinely employed methods. The basic reason for the occurrence and spread of transmissive gas…	1986	2017-06-30 20:06:00	2017-06-30 20:06:00		22-27		7	23		Vet Med Nauki								bul					PubMed		PMID: 3788054			http://www.ncbi.nlm.nih.gov/pubmed/3788054		Animal Husbandry; Animals; Bulgaria; disease outbreaks; Gastroenteritis, Transmissible, of Swine; swine
0	0	1987	Heidrich, R.; Mathea, K.; Sobanski, E.	[Course of virus-induced diarrhea in a large swine husbandry and production facility]	Archiv Fur Experimentelle Veterinarmedizin		0003-9055				1987-11	2017-06-30 20:05:00	2017-06-30 20:05:00		885-889		6	41		Arch Exp Veterinarmed								ger					PubMed		PMID: 2831836			http://www.ncbi.nlm.nih.gov/pubmed/2831836		Animals; Gastroenteritis, Transmissible, of Swine; Intestines; swine; Transmissible gastroenteritis virus; Viral Vaccines
0	0	1991	Waldmann, K. H.; Wendt, M.; Bickhardt, K.	[Creatinine clearance as the foundation for clinical determination of kidney function in swine]	Tierarztliche Praxis		0303-6286			Comparative examinations of renal function using inulin- and endogenous creatinine-clearance tests in 5 pigs showed nearly identical values of glomerular filtration rate (GFR). Based on this relation 79 healthy pigs, weighting 2 kg to 230 kg were investigated using the creatinine-clearance test for determination of normal values of GFR and urine flow rate (Vu) as well as renal excretion (E), rena…	1991-08	2017-06-30 20:04:00	2017-06-30 20:04:00		373-380		4	19		Tierarztl Prax								ger					PubMed		PMID: 1948984			http://www.ncbi.nlm.nih.gov/pubmed/1948984		Animals; Cattle; Cattle Diseases; Creatinine; Diarrhea; Escherichia coli Infections; Female; Gastroenteritis, Transmissible, of Swine; Glomerular Filtration Rate; Inulin; Kidney; Male; Reference Values; swine
0	0	1976	Sala?ka, E.; Gornikh, M.; Sharmanova, Z.; Ulmann, L.; Shtepanek, Ia	[Data on the differential diagnosis of coli-infections and viral gastroenteritis in suckling pigs]	Veterinariia		0042-4846				1976-03	2017-06-30 20:09:00	2017-06-30 20:09:00		115-117		3			Veterinariia								rus					PubMed		PMID: 775757			http://www.ncbi.nlm.nih.gov/pubmed/775757		Animals; Diagnosis, Differential; Escherichia coli Infections; Gastroenteritis, Transmissible, of Swine; swine; Swine Diseases
0	0	1985	Motovski, A.; Belopopska, P.; S?rtmadzhiev, K.; Aleksieva, B.; Aleksandrov, M.	[Demonstration of a transmissible gastroenteritis virus by contrast immunofluorescence]	Veterinarno-Meditsinski Nauki		0324-1068			Tested were a number of procedures to employ the immunofluorescence method for diagnosing transmissive gastroenteritis in pigs--impression preparations, frozen cross-sectioned material, and infected cell cultures of the established cell line SPEV. It was found that immunofluorescence microscopy was a dependable method for the express diagnosis of transmissive gastroenteritis. It could be employed…	1985	2017-06-30 20:06:00	2017-06-30 20:06:00		2019-09-14		7	22		Vet Med Nauki								bul					PubMed		PMID: 3002004			http://www.ncbi.nlm.nih.gov/pubmed/3002004		Animals; Coronaviridae; Fluorescent Antibody Technique; Gastroenteritis, Transmissible, of Swine; Microscopy, Fluorescence; swine; Transmissible gastroenteritis virus; Virus Cultivation
0	0	1985	Muniiappa, L.; Mitov, B. K.; Kharalambiev, Kh E.	[Demonstration of coronavirus infection in buffaloes]	Veterinarno-Meditsinski Nauki		0324-1068			The hemagglutination-inhibition test and a bovine corona virus antigen were used to investigate a total of 293 samples of buffalo sera, of which 152 were taken from buffalo calves at the age of up to 12 months and 141 were taken from buffalo cows at the age of between 18 and 30 months. Corona virus antibodies were proven in 52.6 per cent of the sera of buffaloes originating from 3 cooperative far…	1985	2017-06-30 20:06:00	2017-06-30 20:06:00		27-32		8	22		Vet Med Nauki								bul					PubMed		PMID: 3002006			http://www.ncbi.nlm.nih.gov/pubmed/3002006		Animals; Antibodies, Viral; Buffaloes; Coronaviridae; Coronaviridae Infections; Diarrhea; Feces; Hemagglutination Inhibition Tests; Neutralization Tests
1	1	2015	Qian, Yi; Xie, Zhengde; Ren, Lili; Liu, Chunyan; Xiao, Yan; Xu, Baoping; Yang, Yan; Qian, Suyun; Geng, Rong; Shen, Kunling	[Detection and clinical analysis of acute lower respiratory tract infection with human coronaviruses in children in Beijing area 2007-2015]	Zhonghua Er Ke Za Zhi = Chinese Journal of Pediatrics		0578-1310			OBJECTIVE: To investigate human coronaviruses (HCoVs) infection in children with acute lower respiratory tract infection(ALRTI)and to explore the clinical features of ALRTI caused by HCoVs in children. METHOD: Totally 4 371 children with clinical diagnosis of ALRTI during the period from March 2007 to February 2015 seen in Beijing Children's Hospital were recruited into this study. Patients were …	2015-09	2017-06-30 19:40:00	2017-06-30 19:40:00		707-711		9	53		Zhonghua Er Ke Za Zhi								chi					PubMed		PMID: 26757973			http://www.ncbi.nlm.nih.gov/pubmed/26757973		Acute Disease; Beijing; Child; Child, Preschool; coronavirus; Coronavirus Infections; Humans; Incidence; Infant; Respiratory Syncytial Viruses; Respiratory Syncytial Virus Infections; Respiratory tract infections
1	1	2011	Xiao, Ni-guang; Xie, Zhi-ping; Zhou, Qiong-hua; Zhang, Rong-fang; Zhong, Li-li; Gao, Han-chun; Ding, Xiao-fang; Li, Jia; Song, Jing-rong; Hou, Yun-de; Zhang, Bing; Duan, Zhao-jun	[Detection and clinical study on coronavirus HKU1 with acute lower respiratory tract infections of hospitalized children in Changsha]	Zhonghua Shi Yan He Lin Chuang Bing Du Xue Za Zhi = Zhonghua Shiyan He Linchuang Bingduxue Zazhi = Chinese Journal of Experimental and Clinical Virology		1003-9279			OBJECTIVE: In order to understand the epidemiological and virologic characteristics of coronavirus HKU1 infection in hospitalized children with acute respiratory tract infection (ARTI) in Changsha. METHODS: 1165 nasopharyngeal aspirates (NPA) specimens were collected from hospitalized children with ARTI between September 2007 and August 2008 in Changsha. Specimens were screened for pol gene of co…	2011-02	2017-06-30 19:50:00	2017-06-30 19:50:00		2019-02-04		1	25		Zhonghua Shi Yan He Lin Chuang Bing Du Xue Za Zhi								chi					PubMed		PMID: 21789840			http://www.ncbi.nlm.nih.gov/pubmed/21789840		Acute Disease; Child, Hospitalized; Child, Preschool; China; coronavirus; Female; Humans; Infant; Infant, Newborn; Male; Phylogeny; polymerase chain reaction; Respiratory tract infections
0	0	1982	St?pánek, J.; Hampl, J.; Franz, J.; Mensík, P.; Skrobák, F.	[Detection of antibodies against the virus causing viral gastroenteritis in swine using the modified autoradiography test]	Veterinarni Medicina		0375-8427			A modified method for autoradiographic determination of antibodies to the virus of transmissible gastroenteritis of swine was developed. It is based on the actual reaction between antigen bound in cells of the infected cell cultures and antibodies in tested sera, which is visualized, by help of rabbit antibodies marked 125J (125J RaSw IgG antibody) to porcine IgG, on a sensitive radiograph and ev…	1982-08	2017-06-30 20:08:00	2017-06-30 20:08:00		473-482		8	27		Vet Med (Praha)								cze					PubMed		PMID: 6291217			http://www.ncbi.nlm.nih.gov/pubmed/6291217		Animals; Antibodies, Viral; Autoradiography; Coronaviridae; Gastroenteritis, Transmissible, of Swine; Methods; swine; Transmissible gastroenteritis virus
1	1	1980	Málková, D.; Holubová, J.; Kolman, J. M.; Lobkovic, F.; Pohlreichová, L.; Zikmundová, L.	[Detection of coronavirus in human cerebrospinal fluid?]	Casopis Lekaru Ceskych		0008-7335				1980	2017-06-30 20:08:00	2017-06-30 20:08:00		233-236		8	119		Cas. Lek. Cesk.	[Detection of coronavirus in human cerebrospinal fluid?							cze					PubMed		PMID: 6247067			http://www.ncbi.nlm.nih.gov/pubmed/6247067		Arboviruses; Cerebrospinal Fluid; Child, Preschool; Coronaviridae; Coronaviridae Infections; Encephalitis; Female; Humans; Infant; Male; Pharyngitis
1	1	1996	Fehr, D.; Bolla, S.; Herrewegh, A. A.; Horzinek, M. C.; Lutz, H.	[Detection of feline coronavirus using RT-PCR: basis for the study of the pathogenesis of feline infectious peritonitis (FIP)]	Schweizer Archiv Fur Tierheilkunde		0036-7281			The aim of this study was to further investigate the pathogenesis and epidemiology of feline coronavirus (FCoV)-infections and among others to determine the prognostic value of a positive result in the RT-PCR for FCoV in serum samples collected from cats with abdominal signs. Viral RNA was isolated from 100 microl of serum and subsequently amplified by a nested RT-PCR using primers binding to a h…	1996	2017-06-30 20:03:00	2017-06-30 20:03:00		74-79		2	138		Schweiz. Arch. Tierheilkd.	[Detection of feline coronavirus using RT-PCR							ger					PubMed		PMID: 8720731			http://www.ncbi.nlm.nih.gov/pubmed/8720731		Animals; Base Sequence; Cats; Conserved Sequence; Coronavirus, Feline; DNA Primers; Feline Infectious Peritonitis; polymerase chain reaction; Predictive Value of Tests; Prognosis; Reference Values; RNA, Viral
1	1	2014	Yano, Takuya; Ochiai, Hitoshi; Ihara, Toshiaki	[Detection of human coronavirus OC43 in children with acute respiratory infections in Mie, Japan]	Kansenshogaku Zasshi. The Journal of the Japanese Association for Infectious Diseases		0387-5911				2014-09	2017-06-30 19:44:00	2017-06-30 19:44:00		708-710		5	88		Kansenshogaku Zasshi								jpn					PubMed		PMID: 25672143			http://www.ncbi.nlm.nih.gov/pubmed/25672143		Acute Disease; Child; Child, Preschool; Coronavirus OC43, Human; Humans; Infant; Japan; Respiratory tract infections
0	0	1993	Smíd, B.; Valícek, L.; Rodák, L.; Kudrna, J.; Musilová, J.	[Detection of porcine epidemic diarrhea virus using electron microscopy in the Czech Republic]	Veterinarni Medicina		0375-8427			Coronavirus-induced porcine epidemic diarrhoea (PED) was diagnosed in two swine herds. The causal agent was demonstrated in intestinal contents by electron microscopy and identified by immunoelectron microscopy using specific immune serum to the reference strain PED-CV77. Experimental transmission to hysterectomy-derived, colostrum-deprived piglets with an intestinal contents filtrate was success…	1993	2017-06-30 20:04:00	2017-06-30 20:04:00		333-341		6	38		Vet Med (Praha)								cze					PubMed		PMID: 8394039			http://www.ncbi.nlm.nih.gov/pubmed/8394039		Animals; Coronaviridae; Coronaviridae Infections; Diarrhea; Intestines; Microscopy, Electron; Microscopy, Immunoelectron; swine; Swine Diseases
0	0	2014	Li, Yan; Han, Guang-Yue; Liu, Yan-Fang; Liu, Lan-Fen; Li, Qi; Qi, Shun-Xiang	[Detection of respiratory viruses in influenza-like illness in Shijiazhuang, China in 2011]	Bing Du Xue Bao = Chinese Journal of Virology		1000-8721			This study aimed to investigate viral infections and the prevalence of influenza-like illness (ILI) in Shijiazhuang, China, in 2011 and to provide a scientific basis for the diagnosis and control of respiratory tract infections. Throat swab specimens were collected from 483 cases of ILI who were outpatients in the influenza surveillance sentinel hospitals in Shijiazhuang between January and Decem…	2014-07	2017-06-30 19:45:00	2017-06-30 19:45:00		391-395		4	30		Bing Du Xue Bao								chi					PubMed		PMID: 25272592			http://www.ncbi.nlm.nih.gov/pubmed/25272592		Adolescent; Adult; Aged; Child; Child, Preschool; China; Female; Humans; Infant; Influenza, Human; Male; Middle Aged; Respiratory tract infections; Virus Diseases; viruses; Young Adult
0	0	2014	Uyar, Mustafa; Kuyucu, Necdet; Tezcan, Seda; Aslan, Gönül; Tasdelen, Bahar	[Determination of the frequency of human bocavirus and other respiratory viruses among 0-2 years age group children diagnosed as acute bronchiolitis]	Mikrobiyoloji Bulteni		0374-9096			Acute bronchiolitis, mostly seen in infants and younger children, is a lower respiratory tract infection frequently caused by viral agents. We aimed to determine the frequency of a broad panel of respiratory viruses including human bocavirus (HBoV) and to assess the clinical characteristics of acute bronchiolitis in a group of children under 24 months of age. A total of 62 children (45 male, 17 f…	2014-04	2017-06-30 19:46:00	2017-06-30 19:46:00		242-258		2	48		Mikrobiyol Bul								tur					PubMed		PMID: 24819262			http://www.ncbi.nlm.nih.gov/pubmed/24819262		Acute Disease; Bronchiolitis, Viral; Female; Human bocavirus; Humans; Infant; Infant, Newborn; Male; Multiplex Polymerase Chain Reaction; Oligonucleotide Array Sequence Analysis; Parvoviridae Infections; Phylogeny
0	0	1982	Fichtner, D.; Leopoldt, D.; Meyer, U.	[Determination of the quantity of minimal antigen for oral immunization of sows against transmissible gastroenteritis of swine using Riems TGE vaccine]	Archiv Fur Experimentelle Veterinarmedizin		0003-9055				1982	2017-06-30 20:08:00	2017-06-30 20:08:00		577-585		4	36		Arch Exp Veterinarmed								ger					PubMed		PMID: 6291484			http://www.ncbi.nlm.nih.gov/pubmed/6291484		Animals; Animals, Newborn; Antigens, Viral; Coronaviridae; Female; Gastroenteritis, Transmissible, of Swine; Immunization; Pregnancy; Pregnancy Complications, Infectious; swine; Swine Diseases; Transmissible gastroenteritis virus; Viral Vaccines
0	0	2012	Rodríguez, E.; Betancourt, A.; Relova, D.; Lee, C.; Yoo, D.; Barrera, M.	[Development of a nested polymerase chain reaction test for the diagnosis of transmissible gastroenteritis of pigs]	Revue Scientifique Et Technique (International Office of Epizootics)		0253-1933			The aim of this study was to develop a nested polymerase chain reaction (nested PCR) for the rapid detection of transmissible gastroenteritis virus (TGEV) of pigs. The primers were designed on the basis of highly conserved regions of several TGEV sequences included in the analysis. External primers were used to amplify a fragment of the expected size (441 bp) in all the samples evaluated using re…	2012-12	2017-06-30 19:48:00	2017-06-30 19:48:00		1033-1044		3	31		Rev. - Off. Int. Epizoot.								spa					PubMed		PMID: 23520755			http://www.ncbi.nlm.nih.gov/pubmed/23520755		Animals; Base Sequence; DNA, Viral; Gastroenteritis, Transmissible, of Swine; polymerase chain reaction; RNA, Viral; swine; Transmissible gastroenteritis virus
0	0	1988	Aliper, T. I.; Rukhadze, G. G.; Sergeev, V. A.; Shcheglova, E. Iu	[Development of test systems of immunoenzyme analysis for the detection of antibodies to the transmissible gastroenteritis virus of swine]	Voprosy Virusologii		0507-4088			Two variants of enzyme immunoassay (EIA) using purified swine transmissible gastroenteritis virus antigen for sensitization of the solid phase and using infected cells on the solid phase have been developed for quantitation of specific antibodies to swine transmissible gastroenteritis (STG) virus. Both variants of the method were found to have approximately similar sensitivity and to be highly sp…	1988-08	2017-06-30 20:05:00	2017-06-30 20:05:00		440-444		4	33		Vopr. Virusol.								rus					PubMed		PMID: 2848366			http://www.ncbi.nlm.nih.gov/pubmed/2848366		Animals; Antibodies, Viral; Antibody Specificity; Cells, Cultured; Coronaviridae; Evaluation Studies as Topic; Gastroenteritis, Transmissible, of Swine; Immunoenzyme Techniques; Neutralization Tests; swine; Transmissible gastroenteritis virus
0	0	1982	St?pánek, J.; Mensík, P.; Mensík, J.; Franz, J.; Smíd, B.; Valícek, L.	[Diagnosis of bovine coronaviruses using mouse erythrocyte suspensions stabilized with formalin]	Veterinarni Medicina		0375-8427			Bovine coronavirus isolated from calf faeces diseased with gastroenteritis and passaged to colostrum-free calves agglutinated mouse and rat erythrocytes. The agglutination reaction depended on temperature and took place only at a temperature of 4 degrees C. At a temperature of 37 degrees C the agglutinate broke down within 15 minutes. The coronavirus could be detected by the haemagglutination tes…	1982-01	2017-06-30 20:08:00	2017-06-30 20:08:00		2019-01-10		1	27		Vet Med (Praha)								cze					PubMed		PMID: 6278692			http://www.ncbi.nlm.nih.gov/pubmed/6278692		Animals; Cattle; Cattle Diseases; Coronaviridae Infections; Formaldehyde; Gastroenteritis; Hemagglutination Tests; Mice
1	1	1990	Kawana, R.; Matsumoto, I.	[Diagnosis of coronavirus infection]	Nihon Rinsho. Japanese Journal of Clinical Medicine		0047-1852				1990-02	2017-06-30 20:05:00	2017-06-30 20:05:00		316-319			48 Suppl		Nippon Rinsho								jpn					PubMed		PMID: 2162420			http://www.ncbi.nlm.nih.gov/pubmed/2162420		Antibodies, Viral; Complement Fixation Tests; Coronaviridae; Coronaviridae Infections; Enzyme-Linked Immunosorbent Assay; Hemagglutination Inhibition Tests; Humans
0	0	1985	Mateva, V.	[Diagnosis of transmissible gastroenteritis in swine by the agar gel immunodiffusion test]	Veterinarno-Meditsinski Nauki		0324-1068			A transmissive gastroenteritis antigen was obtained from intestinal content of pigs with symptoms of the disease, the presence of which was demonstrated by the agar gel immunodiffusion test. It was shown that the antigen was rough and lacking in purity, but it proved to be sensitive and specific. In the conditions of agar gel immunodiffusion in the presence of a reconvalescent serum the antigen p…	1985	2017-06-30 20:06:00	2017-06-30 20:06:00		39-44		9	22		Vet Med Nauki								bul					PubMed		PMID: 3002011			http://www.ncbi.nlm.nih.gov/pubmed/3002011		Animals; Antibodies, Viral; Gastroenteritis, Transmissible, of Swine; Immunodiffusion; Neutralization Tests; swine; Transmissible gastroenteritis virus
0	0	1977	Shalinski?, E. I.; Mel'nikova, L. A.; Kasiuk, I. I.; Bo?ko, A. A.	[Diagnosis of transmissible gastroenteritis of swine]	Veterinariia		0042-4846				1977-09	2017-06-30 20:08:00	2017-06-30 20:08:00		104-106		9			Veterinariia								rus					PubMed		PMID: 202057			http://www.ncbi.nlm.nih.gov/pubmed/202057		Animals; Gastroenteritis, Transmissible, of Swine; swine; Transmissible gastroenteritis virus; Virion
0	0	1970	Kretzschmar, C.	[Diagnosis of transmissible gastroenteritis of the pig]	Monatshefte Fur Veterinarmedizin		0026-9263				1970-08-15	2017-06-30 20:09:00	2017-06-30 20:09:00		629-634		16	25		Monatsh Veterinarmed								ger					PubMed		PMID: 4997376			http://www.ncbi.nlm.nih.gov/pubmed/4997376		Animals; Cytopathogenic Effect, Viral; Female; Fluorescent Antibody Technique; Gastroenteritis, Transmissible, of Swine; Male; Neutralization Tests; swine; Virus Cultivation; Viruses, Unclassified
0	0	1976	Romanenko, V. P.; Pruss, O. G.; Kravtsova, E. L.; Krupnevskaia, L. V.	[Diagnosis of transmissive enteritis of swine]	Mikrobiolohichnyi Zhurnal		0026-3664				1976-10	2017-06-30 20:09:00	2017-06-30 20:09:00		641		5	38		Mikrobiol Zh								ukr					PubMed		PMID: 1012096			http://www.ncbi.nlm.nih.gov/pubmed/1012096		Animals; Gastroenteritis, Transmissible, of Swine; Neutralization Tests; Retrospective Studies; swine
0	0	1976	Pritulin, P. I.; Lobuntsova, D. V.; Beglarian, S. V.	[Diagnosis of viral (transmissible) gastroenteritis of swine by means of fluorescent antibodies]	Veterinariia		0042-4846				1976-02	2017-06-30 20:09:00	2017-06-30 20:09:00		99-101		2			Veterinariia								rus					PubMed		PMID: 772949			http://www.ncbi.nlm.nih.gov/pubmed/772949		Animals; Fluorescent Antibody Technique; Gastroenteritis, Transmissible, of Swine; swine
1	1	2005	Ieki, Ryuji	[Diagnostic tests: Corona virus]	Nihon Rinsho. Japanese Journal of Clinical Medicine		0047-1852				2005-07	2017-06-30 19:59:00	2017-06-30 19:59:00		339-342			63 Suppl 7		Nippon Rinsho	[Diagnostic tests							jpn					PubMed		PMID: 16111268			http://www.ncbi.nlm.nih.gov/pubmed/16111268		Animals; Antibodies, Viral; Biomarkers; Complement Fixation Tests; coronavirus; Coronavirus Infections; DNA, Viral; Enzyme-Linked Immunosorbent Assay; Hemagglutination Inhibition Tests; Humans; Neutralization Tests; Reverse Transcriptase Polymerase Chain Reaction; Serologic Tests; Specimen Handling
0	0	1979	Pritulin, P. I.	[Differential diagnosis of infectious gastroenterocolitis of swine]	Veterinariia		0042-4846				1979-03	2017-06-30 20:08:00	2017-06-30 20:08:00		44-47		3			Veterinariia								rus					PubMed		PMID: 442506			http://www.ncbi.nlm.nih.gov/pubmed/442506		Animals; Diagnosis, Differential; Gastroenteritis, Transmissible, of Swine; swine
0	0	1970	Le Min' Tan, null	[Disorder of liver function in gastroenteritis in pigs]	Veterinariia		0042-4846				1970-05	2017-06-30 20:09:00	2017-06-30 20:09:00		95-97			5		Veterinariia								rus					PubMed		PMID: 5464361			http://www.ncbi.nlm.nih.gov/pubmed/5464361		Age Factors; Animals; Gastroenteritis, Transmissible, of Swine; Liver; swine
1	1	1980	Storz, J.; Rott, R.	[Distribution of bovine coronavirus infection in selected areas of Germany: detection of antibodies by microimmunodiffusion and neutralization (author's transl)]	DTW. Deutsche tierarztliche Wochenschrift		0341-6593				1980	2017-06-30 20:08:00	2017-06-30 20:08:00		252-254		7	87		DTW. Dtsch. Tierarztl. Wochenschr.	[Distribution of bovine coronavirus infection in selected areas of Germany							ger					PubMed		PMID: 6257470			http://www.ncbi.nlm.nih.gov/pubmed/6257470		Animals; Antibodies, Viral; Cattle; Cattle Diseases; Coronaviridae; Coronaviridae Infections; Germany, West; Immunodiffusion; Neutralization Tests
1	1	2014	Reusken, C.; Haagmans, B.L.; Koopmans, M.P.	[Dromedary camels and Middle East respiratory syndrome: MERS coronavirus in the 'ship of the desert']	Nederlands tijdschrift voor geneeskunde		18768784 (ISSN)		https://www.scopus.com/inward/record.uri?eid=2-s2.0-84925581916&partnerID=40&md5=dc3a4970d1a35a79ed0a160b3e9b4abf		2014	2017-06-30 19:35:00	2017-06-30 20:22:00		A7806			158			Dromedaris en 'Middle East respiratory syndrome': MERS-coronavirus in het 'schip van de woestijn'										Scopus							http://www.ncbi.nlm.nih.gov/pubmed/25248734		Animals; Camelus; Coronavirus Infections; Disease Reservoirs; Humans; Middle East; Middle East Respiratory Syndrome Coronavirus; Syndrome; Zoonoses
0	0	1971	Plonait, H.	[Drug prevention and therapy of enzootic gastrointestinal diseases in pigs]	DTW. Deutsche tierarztliche Wochenschrift		0341-6593				1971-01-15	2017-06-30 20:09:00	2017-06-30 20:09:00		32 passim		2	78		DTW. Dtsch. Tierarztl. Wochenschr.								ger					PubMed		PMID: 4924515			http://www.ncbi.nlm.nih.gov/pubmed/4924515		Animals; Animals, Newborn; Anti-Bacterial Agents; Female; Furazolidone; Gastroenteritis, Transmissible, of Swine; Pregnancy; swine
0	0	2014	Li, Huan; Yang, Xia; Zhao, Jun; Wang, Zhong-Tian; Chen, Lu; Wang, Xin-Wei; Chang, Hong-Tao; Li, Yong-Tao; Liu, Hong-Ying; Wang, Chuan-Qing	[Dynamic distribution of the avian infectious bronchitis virus isolate strain Jin-13 in SPF chickens]	Bing Du Xue Bao = Chinese Journal of Virology		1000-8721			This study aimed to understand the dynamic distribution of infectious bronchitis virus (IBV) Jin-13 strain in SPF chickens. Ninety-day-old SPF chickens were inoculated with Jin-13, a virulent strain, and dissected at day 1, 4, 7, 10, 14, 21, 28 or 35 post-inoculation (dpi). Samples of heart, liver, spleen, lung, trachea, kidney and duodenum were collected and the N gene was detected by Sybr Green…	2014-07	2017-06-30 19:45:00	2017-06-30 19:45:00		353-358		4	30		Bing Du Xue Bao								chi					PubMed		PMID: 25272586			http://www.ncbi.nlm.nih.gov/pubmed/25272586		Animals; Chickens; Coronavirus Infections; infectious bronchitis virus; lung; Poultry Diseases; Reverse Transcriptase Polymerase Chain Reaction; Specific Pathogen-Free Organisms; Trachea; virulence
0	0	1975	Ríha, J.; Hradil, M.; Svoboda, O.	[Economic problems in the control of transmissible gastroenteritis of swine]	Veterinarni Medicina		0375-8427			The losses ascribable to transmissible gastroenteritis of pigs were financially determined at eight sites with 133-1269 large animal units, as converted to pig stocks. The overall losses were divided as follows: mortality and confiscation - 42.38%, weight gain reduction - 30.50%, extra costs of the enterprise - 13.11%, emergency slaughters 7.79%, and losses in progenies 6.22%. The coefficient of …	1975-09	2017-06-30 20:09:00	2017-06-30 20:09:00		539-546		9	20		Vet Med (Praha)								cze					PubMed		PMID: 814679			http://www.ncbi.nlm.nih.gov/pubmed/814679		Abattoirs; Animals; Costs and Cost Analysis; Czechoslovakia; Gastroenteritis, Transmissible, of Swine; swine
0	0	1982	Spivak, N. Ia; Fedorova, L. V.	[Effect of coronavirus infection on the delayed hypersensitivity reaction]	Mikrobiologicheskii Zhurnal		0201-8462				1982-10	2017-06-30 20:08:00	2017-06-30 20:08:00		70-72		5	44		Mikrobiol. Zh.								rus					PubMed		PMID: 6292669			http://www.ncbi.nlm.nih.gov/pubmed/6292669		Animals; Coronaviridae Infections; Hypersensitivity, Delayed; Immune Tolerance; Immunity, Cellular; Mice; Time Factors; Transmissible gastroenteritis virus
0	0	1973	St?pánek, J.; Mensík, J.; Pospísil, Z.; Rozkosný, V.	[Effect of formaldehyde and beta-propiolactone on the infectivity and antigenicity of the causative agent of viral gastroenteritis of swing (VGS)]	Veterinarni Medicina		0375-8427				1973-07	2017-06-30 20:09:00	2017-06-30 20:09:00		269-280		5	18		Vet Med (Praha)								cze					PubMed		PMID: 4197936			http://www.ncbi.nlm.nih.gov/pubmed/4197936		Animals; Antibody Formation; Anti-Infective Agents; Formaldehyde; Gastroenteritis, Transmissible, of Swine; Lactones; Propionates; swine; Viruses, Unclassified
0	0	1995	Vieler, E.; Herbst, W.	[Electron microscopic demonstration of viruses in feces of dogs with diarrhea]	Tierarztliche Praxis		0303-6286			4044 stool samples of dogs with diarrhoea were examined by electron microscopy. The samples were sent for routine diagnostics in the years 1988-1993. Over the examination period virus was detected in 32% of the samples. Parvovirus was diagnosed in 17.2% and coronavirus in 12.4% of the cases. The number of parvovirus-positive samples was lower than in former years, whereas the number of coronaviru…	1995-02	2017-06-30 20:03:00	2017-06-30 20:03:00		66-69		1	23		Tierarztl Prax								ger					PubMed		PMID: 7792778			http://www.ncbi.nlm.nih.gov/pubmed/7792778		Animals; Coronavirus, Canine; Coronavirus Infections; Diarrhea; Dog Diseases; Dogs; Feces; Microscopy, Electron; Parvoviridae Infections; Parvovirus
0	0	1989	Biermann, U.; Herbst, W.; Krauss, H.; Schliesser, T.	[Electron microscopic detection rate of enteral viruses in diarrhea of dogs, cats, calves, swine and foals in the year 1988--electron microscopic study results]	Berliner Und Munchener Tierarztliche Wochenschrift		0005-9366			During 1988 fecal and gut samples of 641 dogs, 198 cats, 576 calves, 108 piglets and 64 foals with diarrhoea were investigated for virus infections by electron microscopy. In samples of dogs and cats parvovirus was detected at a proportion of 21.9% and 16.7%, respectively; rotavirus alone or together with coronavirus was found only in 0.3-1.5% of the specimens. In samples of calves rotavirus, as …	1989-12-01	2017-06-30 20:05:00	2017-06-30 20:05:00		412-414		12	102		Berl. Munch. Tierarztl. Wochenschr.								ger					PubMed		PMID: 2513799			http://www.ncbi.nlm.nih.gov/pubmed/2513799		Animals; Cat Diseases; Cats; Cattle; Cattle Diseases; Diarrhea; Dog Diseases; Dogs; Horse Diseases; Horses; Intestines; Microscopy, Electron; swine; Swine Diseases; viruses
0	0	1989	Herbst, W.; Lange, H.; Danner, K.; Krauss, H.; Schliesser, T.	[Electron microscopic virus detection in fecal samples from swine with enteric diseases between 1981 and 1987]	DTW. Deutsche tierarztliche Wochenschrift		0341-6593			Results of electron microscopical studies of 517 fecal samples from diarrhoeic pigs out of the years 1981 and 1987 were reported. Coronavirus was found in 26.3%, rotavirus in 4.3%, parvovirus in 2.1%, coronavirus like particles in 2.9% and picornavirus like particles in 2.3% of the samples. In some cases (2.3%) double infections could be detected occurring as well between corona- and rotavirus, p…	1989-05	2017-06-30 20:05:00	2017-06-30 20:05:00		294, 296		6	96		DTW. Dtsch. Tierarztl. Wochenschr.								ger					PubMed		PMID: 2503347			http://www.ncbi.nlm.nih.gov/pubmed/2503347		Animals; Diarrhea; Feces; Microscopy, Electron; swine; Swine Diseases; Virus Diseases; viruses
0	0	2001	Eiros Bouza, J.; Bachiller Luque, M.; Ortiz De Lejarazu, R.	[Emergent riboviruses implicated in gastroenteritis]	Anales Espanoles De Pediatria		0302-4342			Viral agents are one of the main causes of acute diarrhea, particularly in infants and young children. Astrovirus, coronavirus, torovirus, and picobirnavirus are increasingly being identified as causative agents of gastroenteritis. Astroviruses have been detected in the stools of between 1.2% and 20% of children with diarrhea requiring medical care in a variety of geographical areas. Outbreaks ha…	2001-02	2017-06-30 20:01:00	2017-06-30 20:01:00		136-144		2	54		An. Esp. Pediatr.								spa					PubMed		PMID: 11181210			http://www.ncbi.nlm.nih.gov/pubmed/11181210		Acute Disease; Age Factors; Astroviridae; Astroviridae Infections; Child; Child, Preschool; Coronaviridae; Coronaviridae Infections; Diarrhea, Infantile; Feces; Gastroenteritis; Humans; Infant; Infant, Newborn; Microscopy, Electron; Picobirnavirus; polymerase chain reaction; RNA Virus Infections; Torovirus; Torovirus Infections
0	0	2007	Brouard, J.; Vabret, A.; Nimal, D.; Bach, N.; Trippey, V.; Freymuth, F.	[Emerging viral diseases in pulmonary medicine]	Archives De Pediatrie: Organe Officiel De La Societe Francaise De Pediatrie		0929-693X	10.1016/j.arcped.2007.02.073			2007-06	2017-06-30 19:58:00	2017-06-30 19:58:00		649-651		6	14		Arch Pediatr								fre					PubMed		PMID: 17419026			http://www.ncbi.nlm.nih.gov/pubmed/17419026		Child; Coronavirus Infections; disease outbreaks; France; Humans; influenza A virus; Influenza, Human; Lung Diseases; Respiratory tract infections; Virus Diseases
0	0	1990	Lotthammer, K. H.; Ehlers, J.	[Epidemiologic studies of the detection of viral infection agents in calf losses in the Weser-Ems region]	DTW. Deutsche tierarztliche Wochenschrift		0341-6593			In 961 calves up to an age of 6 months which were sent to the animal health center in Oldenburg between March 1987 and March 1990 for necropsy the results of determination of different viruses were calculated: BVD-, rota-, corona-, parainfluenza-3- (PI-3)-, bovine herpes-1 (BHV-1)- and bovine respiratory syncytial virus (BRSV). In 122 and 104 randomly collected health calves of 22 farms antibodie…	1990-10	2017-06-30 20:05:00	2017-06-30 20:05:00		418-420		10	97		DTW. Dtsch. Tierarztl. Wochenschr.								ger					PubMed		PMID: 2245783			http://www.ncbi.nlm.nih.gov/pubmed/2245783		Animals; Animals, Newborn; Antibodies, Viral; Cattle; Cattle Diseases; Germany, West; Virus Diseases
1	1	2007	Brouard, Jacques; Vabret, Astrid; Nimal-Cuvillon, Delphine; Bach, Nathalie; Bessière, Aude; Arion, Alina; Freymuth, François	[Epidemiology of acute upper and lower respiratory tract infections in children]	La Revue Du Praticien		0035-2640			More than 200 antigenically distinct viruses have been documented as causes of sporadic or epidemic respiratory infections in infants and children. The lung itself is rarely sampled directly, and sputum representing lower-airway secretions can rarely be obtained from children. In addition culture of secretions from upper respiratory tract is not useful since the normal flora includes the bacteria…	2007-10-31	2017-06-30 19:55:00	2017-06-30 19:55:00		1759-1766		16	57		Rev Prat								fre					PubMed		PMID: 18092718			http://www.ncbi.nlm.nih.gov/pubmed/18092718		Adolescent; Bacterial Infections; Child; Child, Preschool; Europe; Humans; Infant; Respiratory tract infections; RNA viruses; RNA Virus Infections
1	1	2001	Freymuth, F.; Vabret, A.; Gouarin, S.; Petitjean, J.; Campet, M.	[Epidemiology of respiratory virus infections]	Allergie Et Immunologie		0397-9148			Respiratory viral infections are very common in young children. They sometimes occur as primary infections (and sometimes re-infections) by influenza and parainfluenza virus, respiratory syncytial virus (VRS), adenovirus, rhinovirus and coronavirus. The clinical pictures are very varied and without strict clinico-virological correlation. In adults the role of the site (frail lung, aged persons) a…	2001-02	2017-06-30 20:01:00	2017-06-30 20:01:00		66-69		2	33		Allerg Immunol (Paris)								fre					PubMed		PMID: 11339056			http://www.ncbi.nlm.nih.gov/pubmed/11339056		Adenoviridae Infections; Adenoviruses, Human; Adolescent; Adult; Aerosols; Age Factors; Child; Child, Preschool; Coronavirus Infections; disease outbreaks; Disease Susceptibility; Humans; Infant; Influenza, Human; population surveillance; Respiratory Syncytial Virus Infections; Respiratory tract infections; Seasons; Virus Diseases
0	0	1972	Bachmann, P. A.; Hänichen, T.; Danner, K.; Bibrack, B.	[Epidemiology of transmissible gastroenteritis (TGE) of swine]	Zentralblatt Fur Veterinarmedizin. Reihe B. Journal of Veterinary Medicine. Series B		0514-7166				1972-02	2017-06-30 20:09:00	2017-06-30 20:09:00		166-174		2	19		Zentralblatt Veterinarmedizin Reihe B								ger					PubMed		PMID: 5050028			http://www.ncbi.nlm.nih.gov/pubmed/5050028		Animals; antibodies; Gastroenteritis, Transmissible, of Swine; Germany, West; Neutralization Tests; swine
0	0	2000	Aho, L. S.; Simon, I.; Bour, J. B.; Morales-Gineste, L.; Pothier, P.; Gouyon, J. B.	[Epidemiology of viral nosocomial infections in pediatrics]	Pathologie-Biologie		0369-8114			Nosocomial viral infections account for at least 5% of the total of NI and reach 23% in pediatric wards. The nosocomial infection (NI) incidence rate varies from 0.59 to 0.72 per 100 patients in pediatric wards. Many viruses have been associated with NI in pediatric wards. Rotavirus and respiratory syncytial virus (RSV) are the most frequent. Other viruses frequently identified are: calicivirus, …	2000-12	2017-06-30 20:01:00	2017-06-30 20:01:00		885-892		10	48		Pathol. Biol.								fre					PubMed		PMID: 11204919			http://www.ncbi.nlm.nih.gov/pubmed/11204919		Child; Cross Infection; Humans; Infant; Infant, Newborn; pediatrics; Respiratory Syncytial Virus Infections; Rotavirus Infections
0	0	1986	Ignatov, G.; Popov, G.; Tunkara, A.; Ignatova, M.	[Epizootic enteritis in pigs]	Veterinarno-Meditsinski Nauki		0324-1068			Studied was the etiology of diarrhea in sucking pigs, using animals aged up to seven days, that had suffered from the disease not longer than 24 hours on 12 farms. There were cases of diarrhea induced by the virus of epidemic diarrhea. The virus was characterized morphologically through electron microscopy, and antigenically through direct immunofluorescence and serologic investigation. The disea…	1986	2017-06-30 20:06:00	2017-06-30 20:06:00		13-20		8	23		Vet Med Nauki								bul					PubMed		PMID: 3027958			http://www.ncbi.nlm.nih.gov/pubmed/3027958		Animals; Antibodies, Viral; Convalescence; Coronaviridae; Coronaviridae Infections; Diagnosis, Differential; Diarrhea; Enteritis; Feces; Gastroenteritis, Transmissible, of Swine; swine; Swine Diseases
0	0	1976	Romanenko, V. F.	[Epizootiology of viral (transmissible) gastroenteritis of swine]	Veterinariia		0042-4846				1976-01	2017-06-30 20:09:00	2017-06-30 20:09:00		52-55		1			Veterinariia								rus					PubMed		PMID: 176769			http://www.ncbi.nlm.nih.gov/pubmed/176769		Animals; Carrier State; disease outbreaks; Disease Vectors; ecology; Female; Gastroenteritis, Transmissible, of Swine; Male; Seasons; swine; Transmissible gastroenteritis virus
0	0	1971	Kretzschmar, C.	[Epizootiology, prevention and control of transmissible gastroenteritis of swine]	Monatshefte Fur Veterinarmedizin		0026-9263				1971-01-15	2017-06-30 20:09:00	2017-06-30 20:09:00		51-55		2	26		Monatsh Veterinarmed								ger					PubMed		PMID: 5577310			http://www.ncbi.nlm.nih.gov/pubmed/5577310		Animals; disease outbreaks; Gastroenteritis, Transmissible, of Swine; swine
0	0	1988	Gross, G.; Wiegand, H.; Zentgraf, H.	[Epstein-Barr virus detection in oral hairy leukoplakia in AIDS patients, in leukoplakias and on normal tongue epithelia in HIV-1-negative patients]	Zeitschrift Fur Hautkrankheiten		0301-0481			In 3 patients seropositive for HIV 1 (2 homosexual men and 1 female drug addict), we found "oral hairy leukoplakia" on the lateral margin of their tongues. DNA of Epstein-Barr virus (EBV) and Human Papillomavirus (HPV) were identified in cellular DNA by molecular-virological means using Southern blot hybridization and/or DNA/DNA filter hybridization on epithelial cells taken by swabs from the epi…	1988-01-18	2017-06-30 20:05:00	2017-06-30 20:05:00		44-48		1	63		Z. Hautkr.								ger					PubMed		PMID: 2833041			http://www.ncbi.nlm.nih.gov/pubmed/2833041		Acquired Immunodeficiency Syndrome; Adult; Biopsy; DNA, Viral; Epithelium; Female; Herpesvirus 4, Human; Humans; Leukoplakia, Oral; Male; Microscopy, Electron; Middle Aged; Mouth Mucosa; Tongue; Tumor Virus Infections
0	0	1974	Witte, K. H.; Hazem, A. S.; Bähr, K. H.	[Eradication of an outbreak of porcine transmissible gastroenteritis (TGE) by quarantine in a breeding unit]	Zentralblatt Fur Veterinarmedizin. Reihe B. Journal of Veterinary Medicine. Series B		0514-7166				1974-07	2017-06-30 20:09:00	2017-06-30 20:09:00		501-508		7	21		Zentralblatt Veterinarmedizin Reihe B								ger					PubMed		PMID: 4409483			http://www.ncbi.nlm.nih.gov/pubmed/4409483		Animals; Gastroenteritis, Transmissible, of Swine; Quarantine; swine
0	0	1987	Ignatov, G.; Ignatova, M.; Tunkara, A.; Popov, G.	[Etiological study of viral gastroenteritis in swine]	Veterinarno-Meditsinski Nauki		0324-1068			Studied were the etiology and spread of nonbacterial gastroenteritis in pigs over a period of five years. Ascertained were cases of diarrhea caused by the virus of transmissive gastroenteritis, epizootic diarrhea, and rotaviruses. The transmissive gastroenteritis virus was found in 14.1 per cent of the investigated material, mostly in the winter months (67.8 per cent), which was 65.6 per cent of …	1987	2017-06-30 20:06:00	2017-06-30 20:06:00		2019-10-18		6	24		Vet Med Nauki								bul					PubMed		PMID: 2823451			http://www.ncbi.nlm.nih.gov/pubmed/2823451		Animals; Diarrhea; Feces; Gastroenteritis; Gastroenteritis, Transmissible, of Swine; Intestine, Small; Rotavirus; Rotavirus Infections; Seasons; swine; Swine Diseases; Transmissible gastroenteritis virus
0	0	1971	Liebermann, H.; Leopoldt, D.; Zagrodnik, G.; Beyer, J.	[Etiology and diagnosis of transmissible gastroenteritis of swine]	Monatshefte Fur Veterinarmedizin		0026-9263				1971-01-15	2017-06-30 20:09:00	2017-06-30 20:09:00		46-50		2	26		Monatsh Veterinarmed								ger					PubMed		PMID: 5577309			http://www.ncbi.nlm.nih.gov/pubmed/5577309		Animals; Gastroenteritis, Transmissible, of Swine; Intestines; Jejunum; swine
0	0	1978	Kabankov, Iu S.; Kvasnikov, A. K.; Kvasnikova, E. D.	[Etiology of gastroenteritis in piglets]	Veterinariia		0042-4846				1978-04	2017-06-30 20:08:00	2017-06-30 20:08:00		56-58		4			Veterinariia								rus					PubMed		PMID: 654098			http://www.ncbi.nlm.nih.gov/pubmed/654098		Animals; Gastroenteritis, Transmissible, of Swine; Serotyping; swine
0	0	2011	Zou, Li-rong; Zhou, Jie; Li, Hui; Mo, Yan-ling; Chen, Qiu-xia; Fang, Ling; Wu, Jie; Wu, De; Huang, Ping; Ke, Chang-wen	[Etiology survey on virus of acute respiratory infection in Guangzhou from 2006 to 2009]	Zhonghua Yu Fang Yi Xue Za Zhi [Chinese Journal of Preventive Medicine]		0253-9624			OBJECTIVE: To investigate the pathogens of acute respiratory infection (ARI) in Guangzhou from 2006 to 2009. METHODS: A total of 1554 cases of ARI patients in Second Affiliated Hospital of Guangzhou Medical College from September 2006 to September 2009, were recruited in the survey. The sample of throat and pharyngeal swab were collected from each patient.11 types of virus including influenza A (…	2011-09	2017-06-30 19:49:00	2017-06-30 19:49:00		825-829		9	45		Zhonghua Yu Fang Yi Xue Za Zhi								chi					PubMed		PMID: 22177307			http://www.ncbi.nlm.nih.gov/pubmed/22177307		Acute Disease; Adolescent; Adult; Aged; Child; Child, Preschool; China; Humans; Infant; Infant, Newborn; Metapneumovirus; Middle Aged; Respiratory Syncytial Viruses; Respiratory tract infections; Young Adult
0	0	2012	Wang, Xiu-Ying; Li, Meng; Wei, Ping; Chen, Qiu-Ying; Wei, Zheng-Ji; Mo, Mei-Lan; Wei, Tian-Chao	[Evaluation of antigenic relationship of Guangxi isolates of infectious bronchitis virus]	Bing Du Xue Bao = Chinese Journal of Virology		1000-8721			Monovalent antisera of 3 vaccine strains and 7 representative field isolates were prepared based on the comparison of genetic diversity of the hypervariable region I of S1 gene (HVR I from 3 infectious bronchitis (IB) vaccine strains (H120, Ma5 and 4/91) ,one reference strain M41 and 26 IB field isolates. These 30 strains were classified in 7 different genotypes, respectively. Virus-neutralizing …	2012-11	2017-06-30 19:48:00	2017-06-30 19:48:00		621-627		6	28		Bing Du Xue Bao								chi					PubMed		PMID: 23367560			http://www.ncbi.nlm.nih.gov/pubmed/23367560		Animals; Antibodies, Viral; Antigens, Viral; Chick Embryo; Chickens; China; Coronavirus Infections; genetic variation; Genotype; infectious bronchitis virus; Phylogeny; Poultry Diseases; Viral Envelope Proteins
0	0	2008	Sung, Heungsup; Park, Sook Ja; Woo, Young Dae; Choi, Byung Hoo; Kim, Mi Na	[Evaluation of Seeplex RV detection kit for detecting rhinovirus, human metapneumovirus, and coronavirus]	The Korean Journal of Laboratory Medicine		1598-6535	10.3343/kjlm.2008.28.2.109		BACKGROUND: Direct antigen test (DAT) and culture are primary tests to diagnose infections by respiratory viruses, but are mainly available for the traditional viral pathogens such as respiratory syncytial virus (RSV), influenza virus, parainfluenza virus (PIV), and adenovirus in clinical laboratories. The objective of this study was to evaluate a multiplex reverse transcriptase-PCR method using …	2008-04	2017-06-30 19:55:00	2017-06-30 19:55:00		109-117		2	28		Korean J Lab Med								kor					PubMed		PMID: 18458506			http://www.ncbi.nlm.nih.gov/pubmed/18458506		Adolescent; Child; Child, Preschool; coronavirus; Coronavirus 229E, Human; Coronavirus OC43, Human; Female; Humans; Infant; Infant, Newborn; Male; Metapneumovirus; Phylogeny; Reagent Kits, Diagnostic; Respiratory tract infections; Reverse Transcriptase Polymerase Chain Reaction; rhinovirus; Sequence Analysis, DNA
0	0	2008	Zhagn, Xiao-Nan; Wang, Yu; Li, Cheng-Ren; Liu, Qiao-Ran; Han, Zong Xi; Shao, Yu-Hao; Liu, Sheng-Wang; Kong, Xian-Gang	[Evaluation of the protection conferred by several avian infectious bronchitis attenuated vaccines against the field strain CK/CH/LDL/97 I in China]	Bing Du Xue Bao = Chinese Journal of Virology		1000-8721			The entire S1 protein gene of five infectious bronchitis (IB) vaccine strains (JAAS, IBN, Jilin, J9, H120) used in China were compared with that of the IB field isolate CK/CH/LDL/97 I present in China. The nucleotide and deduced amino acid similarities between the five IB vaccine strains and the field strain, CK/CH/LDL/97 I, were not more than 76.4% and 78.7%, respectively. Phylogenetic analysis …	2008-06	2017-06-30 19:55:00	2017-06-30 19:55:00		111-116		2	24		Bing Du Xue Bao								chi					PubMed		PMID: 18536105			http://www.ncbi.nlm.nih.gov/pubmed/18536105		Animals; Antibodies, Viral; Chickens; Coronavirus Infections; infectious bronchitis virus; Membrane Glycoproteins; Phylogeny; Poultry Diseases; Spike Glycoprotein, Coronavirus; Vaccines, Attenuated; Viral Envelope Proteins; Viral Vaccines
0	0	1987	Zepezauer, V.; Helbing, H.; Nitzschke, B.; Friedrich, D.	[Experiences in practice evaluation of the direct immunofluorescence test in the detection of transmissible gastroenteritis and epizootic viral diarrhea and rotavirus antigens in conventional and industrial production of swine stocks]	Archiv Fur Experimentelle Veterinarmedizin		0003-9055				1987-11	2017-06-30 20:05:00	2017-06-30 20:05:00		880-884		6	41		Arch Exp Veterinarmed								ger					PubMed		PMID: 2831835			http://www.ncbi.nlm.nih.gov/pubmed/2831835		Animals; Antigens, Viral; Coronaviridae; Diarrhea; Fluorescent Antibody Technique; Gastroenteritis, Transmissible, of Swine; Rotavirus; Rotavirus Infections; swine; Swine Diseases; Transmissible gastroenteritis virus
0	0	1987	Ma?orova, L. P.; Konovalov, G. V.; Ogurtsov, R. P.; Smorodintsev, A. A.	[Experimental coronavirus encephalomyelitis in mice]	Voprosy Virusologii		0507-4088			A combined comparative virological, morphological, and immunological study of experimental coronavirus encephalomyelitis was carried out in mice in order to elucidate the pathogenetic mechanisms involved in the formation of the foci of lesions in acute and chronic forms of the disease. Intracerebral inoculation of C3H mice with the neurotropic JHM strain of murine hepatitis virus induces a diseas…	1987-02	2017-06-30 20:06:00	2017-06-30 20:06:00		99-105		1	32		Vopr. Virusol.								rus					PubMed		PMID: 3033910			http://www.ncbi.nlm.nih.gov/pubmed/3033910		Animals; Animals, Suckling; Coronaviridae Infections; Disease Models, Animal; Encephalomyelitis; Immunization; Mice; Mice, Inbred C3H; Mice, Inbred C57BL; Time Factors
0	0	1962	Cajal, N.; Burducea, O.; Popescu, G.	[Experimental investigations of murine hepatitis. I. Evolution of hepatitis induced with MHV-2 and MHV-4 viruses in mice exposed to the action of radiophosphorus (P-32) and radioiodine (I-131)]	Studii Si Cercetari De Inframicrobiologie		0039-3975				1962	2017-06-30 20:09:00	2017-06-30 20:09:00		163-167			13		Stud Cercet Inframicrobiol								rum					PubMed		PMID: 13875631			http://www.ncbi.nlm.nih.gov/pubmed/13875631		Animals; Coronavirus Infections; Hepatitis A; HEPATITIS, INFECTIONS/experimental; Iodine; IODINE/radioactive; Iodine Radioisotopes; Mice; Phosphorus; PHOSPHORUS/radioactive; Phosphorus Radioisotopes
0	0	1962	Dumitrescu, S.; Cajal, N.; Ionescu, N. I.; Popescu, G.	[Experimental investigations of murine hepatitis. II. Electron microscopic study of the changes in the liver of mice inoculated with MHV-3 virus]	Studii Si Cercetari De Inframicrobiologie		0039-3975				1962	2017-06-30 20:09:00	2017-06-30 20:09:00		239-243			13		Stud Cercet Inframicrobiol								rum					PubMed		PMID: 13888362			http://www.ncbi.nlm.nih.gov/pubmed/13888362		Animals; Coronavirus Infections; Electrons; Hepatitis A; HEPATITIS, INFECTIONS/experimental; Liver; LIVER/pathology; Mice
0	0	1962	Burducea, O.; Popescu, G.; Baba, C.; Necula, V.	[Experimental investigations of murine hepatitis. IV. Evolution of hepatitis induced with MHV-2 and MHV-4 viruses in adult white mice exposed to the action of x-rays]	Studii Si Cercetari De Inframicrobiologie		0039-3975				1962	2017-06-30 20:09:00	2017-06-30 20:09:00		251-254			13		Stud Cercet Inframicrobiol								rum					PubMed		PMID: 13874760			http://www.ncbi.nlm.nih.gov/pubmed/13874760		Animals; Coronavirus Infections; Hepatitis; Hepatitis A; HEPATITIS/experimental; Mice; Radiation Effects; RADIATION EFFECTS/experimental; X-Rays
0	0	1985	Motovski, A.; Katevska, V.; Belopopska, P.; Na?denova, N.; Veleva, E.	[Experiments to produce an attenuated strain of the transmissible gastroenteritis virus and its use as a live vaccine]	Veterinarno-Meditsinski Nauki		0324-1068			Serial passages have been performed of a field virus of the transmissive gastroenteritis to obtain an attenuated strain adapted to a permanent cell line of pig kidney, "SPEV". The strain is innocuous for test animals, for pigs of all ages, and for swine during the entire period of pregnancy. It has proved genetically stable. The strain is immunogenic for swine and pigs both under laboratory and u…	1985	2017-06-30 20:06:00	2017-06-30 20:06:00		2019-03-08		4	22		Vet Med Nauki								bul					PubMed		PMID: 2990092			http://www.ncbi.nlm.nih.gov/pubmed/2990092		Animals; Coronaviridae; Drug Evaluation, Preclinical; Female; Gastroenteritis, Transmissible, of Swine; Guinea Pigs; Pregnancy; Rabbits; swine; Time Factors; Transmissible gastroenteritis virus; Vaccines, Attenuated; Viral Vaccines; Virus Cultivation
0	0	1990	Lutz, H.; Lehmann, R.; Winkler, G.; Kottwitz, B.; Dittmer, A.; Wolfensberger, C.; Arnold, P.	[Feline immunodeficiency virus in Switzerland: clinical aspects and epidemiology in comparison with feline leukemia virus and coronaviruses]	Schweizer Archiv Fur Tierheilkunde		0036-7281			Serum samples from 1421 domestic cats (561 healthy, 860 sick) were tested for FIV-, FeLV- and coronavirus infection. The results were stored in a computer data base and compared with epidemiologic data and clinical findings. All 3 infections were significantly more prevalent in sick than healthy cats: FIV was found in 0.7% of healthy and 3.4% of sick cats. For FeLV the prevalence was 3.0% and 13.…	1990	2017-06-30 20:05:00	2017-06-30 20:05:00		217-225		5	132		Schweiz. Arch. Tierheilkd.	[Feline immunodeficiency virus in Switzerland							ger					PubMed		PMID: 2167513			http://www.ncbi.nlm.nih.gov/pubmed/2167513		Animals; Cat Diseases; Cats; Coronaviridae Infections; Female; Leukemia; Leukemia Virus, Feline; Male; prevalence; Retroviridae Infections; Switzerland
0	0	2005	Luginbühl, A.; Reitt, K.; Metzler, A.; Kollbrunner, M.; Corboz, L.; Deplazes, P.	[Field study of the prevalence and diagnosis of diarrhea-causing agents in the newborn calf in a Swiss veterinary practice area]	Schweizer Archiv Fur Tierheilkunde		0036-7281	10.1024/0036-7281.147.6.245		The prevalence of cryptosporidia, rotavirus, bovine coronavirus and Escherichia coli F5 (K99) in dairy calves with diarrhea and in healthy calves was established in a limited area served by a veterinary practice. Immuno-chromatographic rapid tests (FASTest Strips) were applied in the field and their results were compared to the ones obtained with standard methods (modified Ziehl-Neelsen stain, an…	2005-05	2017-06-30 19:59:00	2017-06-30 19:59:00		245-252		6	147		Schweiz. Arch. Tierheilkd.								ger					PubMed		PMID: 15999634			http://www.ncbi.nlm.nih.gov/pubmed/15999634		Animals; Animals, Newborn; Case-Control Studies; Cattle; Cattle Diseases; Coronavirus Infections; Cryptosporidiosis; Diagnosis, Differential; Diarrhea; Escherichia coli Infections; Female; Male; prevalence; Reagent Kits, Diagnostic; Reproducibility of Results; Rotavirus Infections; Sensitivity and Specificity; Switzerland; Time Factors
0	0	2006	Reuter, Gábor; Szabó, Hajnalka; Székely, Gyöngyi; Gyurkovits, Kálmán; György, Szucs	[First detection of human metapneumovirus in a child with respiratory syndrome in Hungary]	Orvosi Hetilap		0030-6002			INTRODUCTION: Human metapneumovirus was identified in 2001 as a respiratory-tract pathogen that has been classified as a new genera in family Paramyxoviridae. AIMS: Molecular detection of human metapneumovirus in Hungary. MATERIALS AND METHODS: Human metapneumovirus was identified in nasopharyngeal aspirate amplification of the viral fusion and nucleocapsid genes by reverse transcription-polymera…	2006-12-03	2017-06-30 19:58:00	2017-06-30 19:58:00		2299-2302		48	147		Orv Hetil								hun					PubMed		PMID: 17256630			http://www.ncbi.nlm.nih.gov/pubmed/17256630		Acute Disease; Asthma; Child, Preschool; Chronic Disease; Electrophoresis, Gel, Two-Dimensional; Female; Genes, Viral; Humans; Hungary; Metapneumovirus; Nasopharynx; nucleocapsid; Paramyxoviridae Infections; Pulmonary Atelectasis; Radiography; Respiratory tract infections; Reverse Transcriptase Polymerase Chain Reaction
0	0	1997	Steiner, L.; Busato, A.; Burnens, A.; Gaillard, C.	[Frequency and etiology of calf losses and calf diseases before weaning in cow-calf farms. II. Microbiological and parasitological diagnoses in diarrheic calves]	DTW. Deutsche tierarztliche Wochenschrift		0341-6593			Diarrhea is the most frequently diagnosed disease in Swiss cow-calf farms. During an longitudinal study conducted in 105 cow-calf farms in Switzerland in 1993-95, blood and fecal samples were collected from diarrheic calves and from calves that died because of diarrhea. Campylobacter spp. were detected in 42%, E. coli (VTEC) in 32%, rotavirus in 33%, coronavirus in 13%, coccidia in 43% and helmin…	1997-05	2017-06-30 20:02:00	2017-06-30 20:02:00		169-173		5	104		DTW. Dtsch. Tierarztl. Wochenschr.								ger					PubMed		PMID: 9289401			http://www.ncbi.nlm.nih.gov/pubmed/9289401		Animals; Bacterial Infections; Cattle; Cattle Diseases; Diarrhea; Female; Parasitic Diseases; Parasitic Diseases, Animal; Switzerland; Virus Diseases
0	0	1989	Luta?, A. V.; Rozhdestvenskaia, R. Sh	[Function of the respiratory system in miners with chronic regional hypobaric hypoxia and hypothermia]	Gigiena Truda I Professional'nye Zabolevaniia		0016-9919			The role of meteotropic factors (low atmospheric pressure and cold climate) in the development of functional disorders of respiratory system was studied for miners of the North-East region of the USSR. Regularities in forming external respiration dysfunctions during adaptation of migrating population and development of dust pathology are demonstrated. It was found that general adaptation syndrome…	1989	2017-06-30 20:05:00	2017-06-30 20:05:00		25-28		2			Gig Tr Prof Zabol								rus					PubMed		PMID: 2722008			http://www.ncbi.nlm.nih.gov/pubmed/2722008		Adaptation, Physiological; Adult; Chronic Disease; Gold; Humans; Hypothermia; Hypoxia; Male; Microclimate; Middle Aged; Mining; Pneumoconiosis; Respiratory System; Siberia; Tin; Tungsten
0	0	2014	Qin, Li-Li; Li, Meng; Sun, Rong; Wu, Zhi-Jin; He, Kun; Mo, Mei-Lan; Wei, Tian-Chao; Wei, Ping	[Genotypes and serotypes of avian infectious bronchitis viruses isolated during 2009-2011 in Guangxi, China]	Bing Du Xue Bao = Chinese Journal of Virology		1000-8721			In order to investigate the prevalence and track genetic and antigenic evolutions of infectious bronchitis virus (IBV) and their prevalence in Guangxi, China since 1985, gene amplification and sequencing and virus neutralization (VN) test on chicken embryo tracheal organ cultures were used in genotyping and serotyping of 28 IBV isolates during 2009-2011 in Guangxi. The results of N gene sequencin…	2014-03	2017-06-30 19:46:00	2017-06-30 19:46:00		162-170		2	30		Bing Du Xue Bao								chi					PubMed		PMID: 24923170			http://www.ncbi.nlm.nih.gov/pubmed/24923170		Animals; Antibodies, Viral; Chick Embryo; Chickens; China; Coronavirus Infections; infectious bronchitis virus; Molecular Sequence Data; Phylogeny; Poultry Diseases
0	0	1986	B?rboi, G.; Pîrvulescu, M.	[Hemagglutination inhibition test for the diagnosis of coronavirus infection in cattle]	Virologie		0253-181X			The main aim of the work was to obtain a viral corpuscle suspension with high hemagglutinating activity to be used as an antigen in HAI tests. The bovine coronavirus SC-1 strain was cultivated on ovine foetal renal cells and gave a suspension with a hemagglutinating titer of 1:64-1:128. A monospecific anti-coronavirus immune serum to be used in the HAI test, too, was prepared by hyperimmunization…	1986-12	2017-06-30 20:06:00	2017-06-30 20:06:00		253-256		4	37		Virologie								fre					PubMed		PMID: 3029948			http://www.ncbi.nlm.nih.gov/pubmed/3029948		Animals; Antibodies, Viral; Cattle; Cattle Diseases; Coronaviridae; Coronaviridae Infections; Female; Hemagglutination Inhibition Tests
0	0	1977	Weber, R.; Wessling, E.; Dorn, P.	[Hemorrhagic enteritis of turkeys-- 1]	DTW. Deutsche tierarztliche Wochenschrift		0341-6593				1977-02-05	2017-06-30 20:08:00	2017-06-30 20:08:00		57-60		2	84		DTW. Dtsch. Tierarztl. Wochenschr.								ger					PubMed		PMID: 189984			http://www.ncbi.nlm.nih.gov/pubmed/189984		Animals; Aviadenovirus; Enteritis, Transmissible, of Turkeys; Gastrointestinal Hemorrhage; Poultry Diseases; Turkeys
0	0	2017	Kronborg, Gitte; Jespersen, Sanne; Ingmer, Helle; Storgaard, Merete	[High-isolation preparedness for very contagious and potential severely ill patients]	Ugeskrift for Laeger		1603-6824			Ten and seven years ago respectively, the two high-isolation units in Denmark became prepared to receive highly contagious and potential severely ill patients. The units are located in the departments of infectious diseases in Hvidovre Hospital and Aarhus University Hospital. Both departments had little experience until the Ebola outbreak in West Africa, 2013-2015. Altogether, 15 possible Ebola p…	2017-05-15	2017-06-30 19:38:00	2017-06-30 19:38:00				20	179		Ugeskr. Laeg.								dan					PubMed		PMID: 28504627			http://www.ncbi.nlm.nih.gov/pubmed/28504627
0	0	1987	Hofmann, W.	[How often must maternal vaccination be repeated for the prophylaxis of rotavirus and coronavirus infections (neonatal diarrhea) in the calf?]	DTW. Deutsche tierarztliche Wochenschrift		0341-6593				1987-05-07	2017-06-30 20:05:00	2017-06-30 20:05:00		298-301		5	94		DTW. Dtsch. Tierarztl. Wochenschr.	[How often must maternal vaccination be repeated for the prophylaxis of rotavirus and coronavirus infections (neonatal diarrhea) in the calf?							ger					PubMed		PMID: 3038499			http://www.ncbi.nlm.nih.gov/pubmed/3038499		Animals; Animals, Newborn; Cattle; Cattle Diseases; Coronaviridae Infections; Diarrhea; Female; Immunity, Maternally-Acquired; Pregnancy; Rotavirus Infections; Vaccination
1	1	1994	Goncharuk, E. I.; Fuks, P. P.; Shevtsova, Z. V.	[Human and simian coronaviruses]	Voprosy Virusologii		0507-4088				1994-02	2017-06-30 20:03:00	2017-06-30 20:03:00		2019-02-06		1	39		Vopr. Virusol.								rus					PubMed		PMID: 8160442			http://www.ncbi.nlm.nih.gov/pubmed/8160442		Animals; coronavirus; Coronavirus Infections; Gastrointestinal Diseases; Haplorhini; Humans; Intestines; Monkey Diseases
1	1	1998	Vabret, A.; Brouard, J.; Petitjean, J.; Eugene-Ruellan, G.; Freymuth, F.	[Human coronavirus infections: importance and diagnosis]	Presse Medicale (Paris, France: 1983)		0755-4982			POORLY-KNOWN VIRUS: Coronaviruses, so named because of their sun-ray-like aspect, were discovered in the sixties. The biology of these RNA viruses is complex and poorly understood. KNOWN PATHOGENS: Coronaviruses are known pathogens in veterinary medicine, causing disease states in several domestic species. In human medicine, they can cause benign respiratory infections, but few laboratories inclu…	1998-11-14	2017-06-30 20:01:00	2017-06-30 20:01:00		1813-1817		35	27		Presse Med	[Human coronavirus infections							fre					PubMed		PMID: 9850702			http://www.ncbi.nlm.nih.gov/pubmed/9850702		Animals; Antibodies, Viral; Antigens, Viral; Cats; Cattle; Chickens; Child; Child, Preschool; coronavirus; Coronavirus Infections; Dogs; Enzyme-Linked Immunosorbent Assay; Fluorescence; Genes, Viral; Humans; Mice; Respiratory tract infections; RNA, Viral; swine; Turkeys
1	1	2006	Zhu, Ru-nan; Qian, Yuan; Zhao, Lin-qing; Deng, Jie; Wang, Fang; Liao, Bin	[Human coronavirus-NL63 was detected in specimens from children with acute respiratory infection in Beijing, China]	Zhonghua Er Ke Za Zhi = Chinese Journal of Pediatrics		0578-1310			OBJECTIVE: A new human coronavirus, HCoV-NL63, was identified recently from two Dutch children with acute respiratory infection (ARI) by two scientists in the Netherlands in 2004. To investigate if this newly discovered virus is associated with acute respiratory infections in pediatric patients in Beijing, tests were developed to detect HCoV-NL63 gene fragments from throat swab and nasopharyngeal…	2006-03	2017-06-30 19:58:00	2017-06-30 19:58:00		202-205		3	44		Zhonghua Er Ke Za Zhi								chi					PubMed		PMID: 16624059			http://www.ncbi.nlm.nih.gov/pubmed/16624059		Acute Disease; China; coronavirus; Databases, Nucleic Acid; Humans; Infant; Phylogeny; polymerase chain reaction; Respiratory tract infections; Sequence Homology, Nucleic Acid
0	0	1987	Vasil'eva, V. I.; Rusakova, E. V.; Kashliaeva, T. K.; Milievskaia, I. L.; Alekseenkova, L. I.	[Humoral immunity indices of chronic alcoholism patients]	Zhurnal Mikrobiologii, Epidemiologii, I Immunobiologii		0372-9311			Sera obtained from 642 patients with chronic alcoholism and 400 sera from healthy donors, collected in different regions of the USSR (Moscow, the Kirghiz SSR, Transcarpathian Province, the northern Caucasus), were studied. Out of all patients with chronic alcoholism whose blood sera were examined, persons aged 20-30 years constituted 22%, 31-40 years, 41.8%, 41-50 years, 27.5%, above 50 years, 8.…	1987-01	2017-06-30 20:05:00	2017-06-30 20:05:00		36-40		1			Zh. Mikrobiol. Epidemiol. Immunobiol.								rus					PubMed		PMID: 3564781			http://www.ncbi.nlm.nih.gov/pubmed/3564781		Adult; Alcoholism; Antibodies, Bacterial; Antibodies, Viral; Antibody Formation; Diphtheria; Disease Susceptibility; Humans; Middle Aged; Respiratory tract infections; Risk; Tetanus; USSR
1	1	1996	Tobler, K.; Ackermann, M.	[Identification and characterization of new and unknown coronaviruses using RT-PCR and degenerate primers]	Schweizer Archiv Fur Tierheilkunde		0036-7281			A modified method of the reverse transcription followed by polymerase chain reaction (RT-PCR) was developed in order to examine the genome of a recently discovered virus, the porcine epidemic diarrhoea virus (PEDV), which resembled morphologically the coronaviruses. The published sequences of the genomes of various coronaviruses were compared. On the level of the amino acid sequence, conserved re…	1996	2017-06-30 20:02:00	2017-06-30 20:02:00		80-86		2	138		Schweiz. Arch. Tierheilkd.								ger					PubMed		PMID: 8720732			http://www.ncbi.nlm.nih.gov/pubmed/8720732		Amino Acid Sequence; Animals; Base Sequence; coronavirus; Coronavirus 229E, Human; Coronavirus Infections; DNA Primers; Genome, Viral; Molecular Sequence Data; polymerase chain reaction; RNA-Directed DNA Polymerase; Sequence Homology, Amino Acid; swine; Swine Diseases; Viral Proteins
1	1	1979	Sobko, A. I.; Starcheus, A. P.; Vabishshevich, F. S.; Kupchinski?, L. G.; Tatskaia, V. N.	[Identification of the coronavirus isolated from swine]	Veterinariia		0042-4846				1979-08	2017-06-30 20:08:00	2017-06-30 20:08:00		73-75		8			Veterinariia								rus					PubMed		PMID: 483565			http://www.ncbi.nlm.nih.gov/pubmed/483565		Animals; Antibodies, Viral; Coronaviridae; Female; Gastroenteritis, Transmissible, of Swine; Microscopy, Electron; swine; Virus Cultivation
0	0	1969	Pohlenz, J.; Tuck, K.	[Identification of transmissible gastroenteritis of pigs in Germany. 3. Pathologic anatomical and histological findings]	Deutsche Tierarztliche Wochenschrift		0012-0847				1969-11-01	2017-06-30 20:09:00	2017-06-30 20:09:00		561-567		21	76		Dtsch Tierarztl Wochenschr								ger					PubMed		PMID: 5391878			http://www.ncbi.nlm.nih.gov/pubmed/5391878		Animals; Diagnosis, Differential; Digestive System; Gastroenteritis, Transmissible, of Swine; Germany, West; Kidney; swine
0	0	1969	Bähr, K. H.	[Identification of transmissible porcine gastroenteritis in Germany. I. Clinical studies]	Deutsche Tierarztliche Wochenschrift		0012-0847				1969-10-01	2017-06-30 20:09:00	2017-06-30 20:09:00		509-514		19	76		Dtsch Tierarztl Wochenschr								ger					PubMed		PMID: 5390019			http://www.ncbi.nlm.nih.gov/pubmed/5390019		Animals; Diagnosis, Differential; Gastroenteritis, Transmissible, of Swine; Germany, West; swine
0	0	1979	Mirshin, Iu N.	[Immunity indices in viral (transmissible) gastroenteritis of swine]	Veterinariia		0042-4846				1979-11	2017-06-30 20:08:00	2017-06-30 20:08:00		33-35		11			Veterinariia								rus					PubMed		PMID: 229625			http://www.ncbi.nlm.nih.gov/pubmed/229625		Animals; Antibodies, Viral; Gastroenteritis, Transmissible, of Swine; Immunity; Immunity, Cellular; Neutralization Tests; Plasma Cells; swine; Time Factors; Transmissible gastroenteritis virus; Vaccination; virulence
0	0	1974	Korych, B.	[Immunization against transmissible gastroenteritis of pigs (TGE) by organ inactivated adjuvant vaccine. Evaluation of a one-year field trial (author's transl)]	Ceskoslovenska Epidemiologie, Mikrobiologie, Imunologie		0009-0522				1974-08	2017-06-30 20:09:00	2017-06-30 20:09:00		268-275		2019-04-05	23		Cesk Epidemiol Mikrobiol Imunol								cze					PubMed		PMID: 4279780			http://www.ncbi.nlm.nih.gov/pubmed/4279780		Adjuvants, Immunologic; Animals; Antibody Formation; Antigens, Viral; Czechoslovakia; Gastroenteritis, Transmissible, of Swine; Immunization; Immunoglobulins; swine; Viral Vaccines
0	0	1972	Korych, B.; Pirogov, N.	[Immunization with adjuvant vaccine against transmissible gastroenteritis of swine]	Ceskoslovenska Epidemiologie, Mikrobiologie, Imunologie		0009-0522				1972-01	2017-06-30 20:09:00	2017-06-30 20:09:00		2019-01-12		1	21		Cesk Epidemiol Mikrobiol Imunol								cze					PubMed		PMID: 4258671			http://www.ncbi.nlm.nih.gov/pubmed/4258671		Adjuvants, Immunologic; Animals; Animals, Newborn; Female; Gastroenteritis, Transmissible, of Swine; Immunization; swine
0	0	1984	Mitov, B.; Kharalambiev, Kh E.; Bostandzhieva, R.; Tsvetkov, P.; Petkova, K.	[Immunofluorescent diagnosis of rota-, corona- and pestivirus infections in calves]	Veterinarno-Meditsinski Nauki		0324-1068			Bovine hyperimmune fluorescent sera were obtained for indication of the rota- and corona-virus infections in calves, which were highly specific and of immunofluorescent titers within the 1:32-64 range. Their testing was carried out via the direct immunofluorescence method, using histologic cross-sectioned material and impression preparations of the mucous membrane of calves died of enteritis as w…	1984	2017-06-30 20:06:00	2017-06-30 20:06:00		2019-12-20		9	21		Vet Med Nauki								bul					PubMed		PMID: 6098987			http://www.ncbi.nlm.nih.gov/pubmed/6098987		Animals; Bovine Virus Diarrhea-Mucosal Disease; Cattle; Cattle Diseases; Coronaviridae Infections; Enteritis; Fluorescent Antibody Technique; Pestivirus; Rotavirus Infections; Serologic Tests; Togaviridae Infections
0	0	1979	Il'iasov, F. N.; Pritulin, P. I.; Lobuntsova, D. V.; Il'iasova, G. Kh	[Indirect hemagglutination reaction in viral (transmissible) gastroenteritis in swine]	Veterinariia		0042-4846				1979	2017-06-30 20:08:00	2017-06-30 20:08:00		73-74		2			Veterinariia								rus					PubMed		PMID: 219585			http://www.ncbi.nlm.nih.gov/pubmed/219585		Animals; Antibodies, Viral; Colostrum; Female; Gastroenteritis, Transmissible, of Swine; Hemagglutination Tests; Immunization; swine; Transmissible gastroenteritis virus; Viral Vaccines
0	0	2009	Ge, Junwei; Jiang, Yanping; Wang, Miao; Qiao, Xinyuan; Liu, Min; Tang, Lijie; Li, Yijing	[Induction of immune response after oral inoculation of mice with Lactobacillus casei surface-displayed porcine epidemic diarrhea viral N protein]	Sheng Wu Gong Cheng Xue Bao = Chinese Journal of Biotechnology		1000-3061			To evaluate the immune responses of recombinant Lactobacillus casei 393 expressing Porcine Epidemic Diarrhea Viral (PEDV) N protein as oral vaccine, n gene of PEDV was subcloned into the expression vector pPG-1, and then transformed into L. casei 393 by electroporation, resulting in recombinant strain pPG-1-n/L, casei 393. The recombinant strains were induced to express interest protein, which wa…	2009-06	2017-06-30 19:53:00	2017-06-30 19:53:00		813-818		6	25		Sheng Wu Gong Cheng Xue Bao								chi					PubMed		PMID: 19777806			http://www.ncbi.nlm.nih.gov/pubmed/19777806		Administration, Oral; Animals; Antibody Formation; Coronavirus Infections; Female; Immunity, Mucosal; Lactobacillus casei; Mice; Mice, Inbred BALB C; Nucleocapsid Proteins; porcine epidemic diarrhea virus; Recombinant Proteins; swine; Viral Vaccines
1	1	1994	Popow-Kraupp, T.	[Infections with respiratory viruses]	Therapeutische Umschau. Revue Therapeutique		0040-5930			Worldwide, acute infections of the respiratory tract are one of the main causes of disease, and the majority of these are due to viruses. As a consequence of the development of new methods, rapid laboratory diagnosis of virus-induced acute respiratory tract infections has greatly improved. An efficient immunoprophylaxis is still only available for influenza virus infections, and recent reports in…	1994-08	2017-06-30 20:03:00	2017-06-30 20:03:00		563-568		8	51		Ther Umsch								ger					PubMed		PMID: 7940414			http://www.ncbi.nlm.nih.gov/pubmed/7940414		Adenoviridae Infections; Common Cold; Coronavirus Infections; Enterovirus Infections; Humans; Influenza, Human; Paramyxoviridae Infections; Respiratory Syncytial Virus Infections; Respiratory tract infections; Viral Vaccines
0	0	1983	Eich, K. O.	[Infectious diarrheal diseases as a stock problem in fattening of swine]	Tierarztliche Praxis		0303-6286				1983	2017-06-30 20:06:00	2017-06-30 20:06:00		455-468		4	11		Tierarztl Prax								ger					PubMed		PMID: 6318387			http://www.ncbi.nlm.nih.gov/pubmed/6318387		Animals; Communicable Diseases; Coronaviridae Infections; Diagnosis, Differential; Diarrhea; Dysentery; Enteritis; Escherichia coli Infections; Gastroenteritis, Transmissible, of Swine; swine; Swine Diseases; Treponemal Infections
1	1	1991	Panchenko, L. A.; Volianski?, Iu L.; Gruntovskaia, L. G.	[Intestinal coronavirus infection]	Vrachebnoe Delo		0049-6804				1991-07	2017-06-30 20:04:00	2017-06-30 20:04:00		27-31		7			Vrach Delo								rus					PubMed		PMID: 1663296			http://www.ncbi.nlm.nih.gov/pubmed/1663296		Acute Disease; Coronaviridae; Coronaviridae Infections; Feces; Humans; intestinal diseases
0	0	2010	Mao, Ya-Yuan; Zhang, Gui-Hong; Ge, Jun-Wei; Jiang, Yan-Ping; Qiao, Xin-Yuan; Cui, Wen; Li, Yi-Jing	[Isolation and characteristics of virus culture of porcine epidemic diarrhea virus LJB/03]	Bing Du Xue Bao = Chinese Journal of Virology		1000-8721			Porcine epidemic diarrhea virus (PEDV) LJB/03 strain was isolated from the feces of piglets suspected to be suffering from a severe diarrhea in Heilongjiang Province, and was identified by immunofluorescence test, immunelectronmicroscopy, RT-PCR and indirect ELISA assay. Characteristics of the virus culture and the methods of improvement of virus titer were explored. The results showed that the v…	2010-11	2017-06-30 19:50:00	2017-06-30 19:50:00		483-489		6	26		Bing Du Xue Bao								chi					PubMed		PMID: 21344754			http://www.ncbi.nlm.nih.gov/pubmed/21344754		Animals; Cell Culture Techniques; China; Coronavirus Infections; Epidemics; Feces; porcine epidemic diarrhea virus; swine; Swine Diseases; Virus Cultivation
0	0	1980	Sobko, A. I.; Starcheus, A. P.; Vabishchevich, F. S.; Kupchinski?, L. G.; Tatskaia, V. N.	[Isolation and identification of a coronavirus, the causative agent of transmissible gastroenteritis of swine]	Mikrobiologicheskii Zhurnal		0201-8462				1980-08	2017-06-30 20:08:00	2017-06-30 20:08:00		497-501		4	42		Mikrobiol. Zh.								rus					PubMed		PMID: 6251347			http://www.ncbi.nlm.nih.gov/pubmed/6251347		Animals; Coronaviridae; Gastroenteritis, Transmissible, of Swine; Microscopy, Electron; Neutralization Tests; swine; Transmissible gastroenteritis virus
0	0	1985	Motovski, A.; Belopopska, P.; Iordanov, S.; Veselinova, I.	[Isolation and use of a farm-specific hyperimmune serum against transmissible gastroenteritis]	Veterinarno-Meditsinski Nauki		0324-1068			A specific stationary hyperimmune serum was obtained in a pigbreeding complex with a transmissive gastroenteritis infection via trifold (at a fourteen-day interval) i/m injection of sows with 5 cm3 each of undiluted virus (10(6) TCCPE50 per cm3). Tested were hyperimmunization programmes with pigs in the final fattening period. It was found that the use of undiluted virus led to the equation of so…	1985	2017-06-30 20:06:00	2017-06-30 20:06:00		2019-07-12		6	22		Vet Med Nauki								bul					PubMed		PMID: 2994285			http://www.ncbi.nlm.nih.gov/pubmed/2994285		Animals; Animals, Newborn; Antibodies, Viral; Bulgaria; Female; Gastroenteritis, Transmissible, of Swine; Immune Sera; Immunization, Passive; swine; Transmissible gastroenteritis virus
0	0	1989	Jiménez, C.; Herbst, W.; Biermann, U.; Müller, J. M.; Schliesser, T.	[Isolation of coronaviruses in cell culture from nasal swab samples of calves with respiratory tract diseases in the Federal Republic of Germany]	Zentralblatt Fur Veterinarmedizin. Reihe B. Journal of Veterinary Medicine. Series B		0514-7166			Coronavirus was isolated in HRT-18 tissue culture from nasal swabs of 4 from 15 calves showing respiratory symptoms. The strains showed cytopathic effects and could be identified as coronaviruses of bovine origin by their mouse erythrocyte agglutinating activity as well as serological specific hemagglutination inhibition and electron microscopical methods. This is the first report on the isolatio…	1989-10	2017-06-30 20:05:00	2017-06-30 20:05:00		635-638		8	36		Zentralblatt Veterinarmedizin Reihe B								ger					PubMed		PMID: 2556871			http://www.ncbi.nlm.nih.gov/pubmed/2556871		Animals; Cattle; Cattle Diseases; Cells, Cultured; Coronaviridae; Coronaviridae Infections; Cytopathogenic Effect, Viral; Nasal Cavity; Respiratory tract infections
0	0	1985	Belopopska, P.; Motovski, A.	[Isolation of the transmissible gastroenteritis virus in a continuous pig embryo kidney cell line]	Veterinarno-Meditsinski Nauki		0324-1068			Attempts were made to isolate the virus of transmissive gastroenteritis in a permanent cell line SPEV in view of the diagnostics of the disease. Used were small intestines of pigs during the first 24 hours after the setting in of clinical symptoms. The successful isolation of the virus in a SPEV line depended on the methods employed to handle the material as well as on the ways of inoculating the…	1985	2017-06-30 20:06:00	2017-06-30 20:06:00		2019-09-14		4	22		Vet Med Nauki								bul					PubMed		PMID: 2990094			http://www.ncbi.nlm.nih.gov/pubmed/2990094		Animals; Cell Line; Coronaviridae; Embryo, Mammalian; Gastroenteritis, Transmissible, of Swine; Kidney; swine; Transmissible gastroenteritis virus; virulence; Virus Cultivation
0	0	1975	Dulac, G. C.; Boulanger, P.; Phaneuf, J. B.	[Isolation of the virus of transmissible gastroenteritis of swine from cell cultures and antigenic comparison of 2 American strains]	The Canadian Veterinary Journal = La Revue Veterinaire Canadienne		0008-5286				1975-03	2017-06-30 20:09:00	2017-06-30 20:09:00		77-81		3	16		Can. Vet. J.								fre					PubMed		PMID: 164273 PMCID: PMC1696831			http://www.ncbi.nlm.nih.gov/pubmed/164273		Animals; Antigens, Viral; Cells, Cultured; Coronaviridae; Gastroenteritis, Transmissible, of Swine; Kidney; swine; Transmissible gastroenteritis virus
0	0	2005	Hassler, D.; Braun, R.; Doerr, H. W.	[Kawasaki syndrome: a coronavirus infection?]	Deutsche Medizinische Wochenschrift (1946)		0012-0472				2005-02-18	2017-06-30 19:59:00	2017-06-30 19:59:00		320		7	130		Dtsch. Med. Wochenschr.	[Kawasaki syndrome							ger					PubMed		PMID: 15756729			http://www.ncbi.nlm.nih.gov/pubmed/15756729		Child, Preschool; coronavirus; Coronavirus Infections; Humans; Infant; Microscopy, Electron, Scanning; Mucocutaneous Lymph Node Syndrome; Respiratory tract infections; virulence
0	0	1996	Lutz, H.; Hofmann-Lehmann, R.; Fehr, D.; Leutenegger, C.; Hartmann, M.; Ossent, P.; Grob, M.; Elgizoli, M.; Weilenmann, P.	[Liberation into the wild of wild felines--danger of the release of virus infections]	Schweizer Archiv Fur Tierheilkunde		0036-7281			There are several felidae amongst the numerous endangered species. Means of aiding survival are the reintroduction to the wild of animals bred under the auspices of man and their relocation from densely populated to thinly populated areas. It is unlikely that the dangers of such reintroduction or relocation projects have been examined sufficiently in respect to the risks of virus infections confr…	1996	2017-06-30 20:02:00	2017-06-30 20:02:00		579-585		12	138		Schweiz. Arch. Tierheilkd.								ger					PubMed		PMID: 9045289			http://www.ncbi.nlm.nih.gov/pubmed/9045289		Animals; Animals, Wild; Animals, Zoo; Carnivora; Cats; Feline Acquired Immunodeficiency Syndrome; Feline Infectious Peritonitis; Lions; Virus Diseases
0	0	1988	Bengelsdorff, H. J.	[Maternal immunization against coronavirus infection of calves: the mouse as a laboratory animal model]	Berliner Und Munchener Tierarztliche Wochenschrift		0005-9366				1988-08-01	2017-06-30 20:05:00	2017-06-30 20:05:00		278-282		8	101		Berl. Munch. Tierarztl. Wochenschr.	[Maternal immunization against coronavirus infection of calves							ger					PubMed		PMID: 2847708			http://www.ncbi.nlm.nih.gov/pubmed/2847708		Animals; Cattle; Cattle Diseases; Coronaviridae Infections; Disease Models, Animal; Immunity, Maternally-Acquired; Mice; Vaccination
0	0	2016	Hem, Erlend	[MERS or mers?]	Tidsskrift for Den Norske Laegeforening: Tidsskrift for Praktisk Medicin, Ny Raekke		0807-7096	10.4045/tidsskr.16.0931			2016	2017-06-30 19:38:00	2017-06-30 19:38:00		1911		22	136		Tidsskr. Nor. Laegeforen.	[MERS or mers?							nor					PubMed		PMID: 27929561			http://www.ncbi.nlm.nih.gov/pubmed/27929561		Abbreviations as Topic; Coronavirus Infections; Humans; Norway; Translations
0	0	1989	Hamann, H. P.; Zschöck, M.; Herbst, W.; Fischbach, K.; Seeger, K.; Weiss, R.; Schliesser, T.	[Microbiological development studies in a clinically healthy, closed primate colony (Macaca mulatta, Macaca arctoides) after the establishment of a Salmonella infection]	Zeitschrift Fur Versuchstierkunde		0044-3697			A case of a Salmonella infantis septicemia in a primate (Macaca mulatta) probably induced by shipment stress gave rise to microbiological examination of fecal samples from all animals of a since 1976 closed colony of Macaca mulatta and Macaca arctoides. During 3 investigations carried out in 3 week intervals salmonella-positive animals were separated immediately from the stock. At the first exami…	1989	2017-06-30 20:05:00	2017-06-30 20:05:00		105-109		3	32		Z Versuchstierkd								ger					PubMed		PMID: 2781877			http://www.ncbi.nlm.nih.gov/pubmed/2781877		Animals; Feces; Female; Macaca; Macaca mulatta; Male; Monkey Diseases; Salmonella; Salmonella Infections, Animal; Yersinia enterocolitica
0	0	1989	Zschöck, M.; Herbst, W.; Lange, H.; Hamann, H. P.; Schliesser, T.	[Microbiological study results (bacteriology and electron microscopy) of diarrhea in dog whelps]	Tierarztliche Praxis		0303-6286			Bacteriological examinations of 159 faeces and intestinal contents of dogs with diarrhoea revealed E. coli in 157 specimens. 73 of these samples contained non haemolytic strains, 18 haemolytic isolates, and 66 haemolytic, as well as non haemolytic strains. Klebsiella sp. and Staphylococcus aureus were found in 9 cases, and Salmonella sp. (group B) was isolated once only. By electron microscopy pa…	1989	2017-06-30 20:05:00	2017-06-30 20:05:00		93-95		1	17		Tierarztl Prax								ger					PubMed		PMID: 2541519			http://www.ncbi.nlm.nih.gov/pubmed/2541519		Animals; Coronaviridae; Diarrhea; Dog Diseases; Dogs; Escherichia coli; Escherichia coli Infections; Klebsiella; Parvoviridae; Parvoviridae Infections; Rotavirus; Salmonella; Staphylococcus aureus
1	1	2014	Oosterheert, J.J.; Hoepelman, A.I.	[Middle-East respiratory syndrome]	Nederlands tijdschrift voor geneeskunde		18768784 (ISSN)		https://www.scopus.com/inward/record.uri?eid=2-s2.0-84925581199&partnerID=40&md5=52e874bff412d200f8be2a9990125e3c		2014	2017-06-30 19:35:00	2017-06-30 21:02:00		A8119			158			'Middle-East respiratory syndrome'										Scopus							http://www.ncbi.nlm.nih.gov/pubmed/25248740		Animals; Camelus; Coronavirus Infections; Cross Infection; Humans; Middle East Respiratory Syndrome Coronavirus; Respiratory tract infections; Syndrome; Zoonoses
0	0	2006	Chebotkevich, V. N.; Bessmel'tsev, S. S.; Volkov, A. V.; Shilova, E. R.	[Molecular biology investigation of respiratory viruses as a factor of infectious complications in hemoblastosis and myelodepression]	Voprosy Onkologii		0507-3758			Communicable respiratory viruses as a causative factor of infectious complication in hemoblastosis and myelodepression were investigated in 51 patients (aplastic anemia--3, multiple myeloma--10, different patterns of acute leukemia--16, chronic leukemia--8 and non-Hodgkin's lymphoma--14). Our clinical evidence obtained with the aid of polymerase chain reaction featured genomes of adenoviruses, in…	2006	2017-06-30 19:58:00	2017-06-30 19:58:00		421-426		4	52		Vopr Onkol								rus					PubMed		PMID: 17024815			http://www.ncbi.nlm.nih.gov/pubmed/17024815		Adenoviridae; Adolescent; Adult; Aged; Anemia, Aplastic; coronavirus; Female; Humans; influenza A virus; Influenza B virus; Leukemia; Lymphoma, Non-Hodgkin; Male; Middle Aged; Multiple Myeloma; polymerase chain reaction; Respiratory Syncytial Viruses; Respiratory tract infections; Virus Diseases
0	0	2010	Song, Jing-rong; Jin, Yu; Duan, Zhao-jun; Yuan, Xin-hui; Yan, Kun-long; Zhao, Yang; Xie, Zhi-ping; Gao, Han-chun	[Molecular epidemiological and clinical features of coronavirus HKU1 in children with acute respiratory tract infection in Lanzhou]	Zhonghua Er Ke Za Zhi = Chinese Journal of Pediatrics		0578-1310			OBJECTIVE: Human coronavirus (CoV)-HKU1 (HCoV-HKU1) was first isolated by Woo et al in Hong Kong. Several successive reports confirmed retrospectively that this new human coronavirus was circulating in different countries worldwide. However, the impact and the role of the emerging HCoV-HKU1 were not defined in children with ARTI. The objective of this study was to investigate the molecular epidem…	2010-10	2017-06-30 19:50:00	2017-06-30 19:50:00		744-747		10	48		Zhonghua Er Ke Za Zhi								chi					PubMed		PMID: 21176481			http://www.ncbi.nlm.nih.gov/pubmed/21176481		Child; Child, Preschool; China; coronavirus; Female; Humans; Infant; Infant, Newborn; Male; Molecular Epidemiology; Respiratory tract infections
0	0	2015	Ostrovskaya, O. V.; Kholodok, G. N.; Ivakhnishina, N. M.; Morozova, N. V.; Karavyanskaya, T. N.; Golubeva, E. M.; Reznik, V. I.; Savosina, L. V.; Lebedeva, L. A.; Prisyazhnyuk, E. N.; Kozlov, V. K.	[Monitoring of influenza and other respiratory diseases causative agents in children, hospitalized with community-acquired pneumonia in 2012-2013 epidemic season]	Zhurnal Mikrobiologii, Epidemiologii, I Immunobiologii		0372-9311			AIM: Study the circulation of respiratory viruses in children with community-acquired pneumonia (CAP) during the period from October 2012 to May 2013. MATERIALS AND METHODS: 136 children with CAP aged from 3 months to 16 years with ARI symptoms at the disease debut were studied. RNA/DNA of influenza A, B, parainfluenza (PI); adeno-, rhino-, RS-viruses, corona-, metapneumo- (MPV) and bocaviruses w…	2015-04	2017-06-30 19:44:00	2017-06-30 19:44:00		59-65		2			Zh. Mikrobiol. Epidemiol. Immunobiol.								rus					PubMed		PMID: 26016346			http://www.ncbi.nlm.nih.gov/pubmed/26016346		Adenoviruses, Human; Adolescent; Antibodies, Viral; Child; Child, Preschool; Community-Acquired Infections; coronavirus; disease outbreaks; Epidemiological Monitoring; Female; Hospitalization; Human bocavirus; Humans; Infant; Influenza A Virus, H1N1 Subtype; Influenza A Virus, H3N2 Subtype; Influenza, Human; Male; Nasopharynx; Pneumonia, Viral; Respiratory tract infections; Respirovirus; rhinovir…
0	0	2013	Cai, Xiao-ying; Lu, Xue-dong; Lin, Guang-yu; Cai, Zhi-wei; Lin, Chuang-xing; Chen, Pai-zhen; Zheng, Yan-ling; Zhou, Xiao-hua; Feng, Xue-yong; Xiao, Ze-xi	[Monitoring of viral pathogens in pediatric intensive care unit and analysis of clinical significance]	Zhonghua Er Ke Za Zhi = Chinese Journal of Pediatrics		0578-1310			OBJECTIVE: To study the characteristics of viral spectrum and clinical features of children in pediatric intensive care unit (PICU). METHOD: Nasopharyngeal aspirate specimens (NPA) from 349 patients(1 from each) and 130 cerebrospinal fluids (CSF) specimens were collected from children who were admitted to the PICU of Second Affiliated Hospital of Shantou University Medical College. Additional 87 …	2013-06	2017-06-30 19:47:00	2017-06-30 19:47:00		453-459		6	51		Zhonghua Er Ke Za Zhi								chi					PubMed		PMID: 24131585			http://www.ncbi.nlm.nih.gov/pubmed/24131585		Acute Disease; Age Distribution; Child; Child, Preschool; Coinfection; Encephalitis, Viral; Female; Humans; Infant; influenza A virus; Intensive Care Units, Pediatric; Male; polymerase chain reaction; Respiratory Syncytial Viruses; Respiratory tract infections; rhinovirus; RNA viruses; Virus Diseases
0	0	1988	Granzow, H.; Schirrmeier, H.; Beyer, J.; Lange, E.; Fichtner, D.; Hahnefeld, H.	[Morphologic studies of virus infection of the intestinal tract--virus replication and cytopathology in cell cultures and enterocytes in piglets. 2. Coronavirus replication in cell cultures and enterocytes]	Archiv Fur Experimentelle Veterinarmedizin		0003-9055				1988-07	2017-06-30 20:05:00	2017-06-30 20:05:00		571-583		4	42		Arch Exp Veterinarmed								ger					PubMed		PMID: 2847680			http://www.ncbi.nlm.nih.gov/pubmed/2847680		Animals; Cells, Cultured; Coronaviridae; Coronaviridae Infections; Epithelium; Gastroenteritis; Intestines; swine; Swine Diseases; virus replication
0	0	1974	Diakov, L.	[Morphological changes in gastroenteritis in newborn pigs caused by some non-hemolytic Escherichia coli organisms]	Veterinarno-Meditsinski Nauki		0324-1068				1974	2017-06-30 20:09:00	2017-06-30 20:09:00		43-49		8	11		Vet Med Nauki								bul					PubMed		PMID: 4614555			http://www.ncbi.nlm.nih.gov/pubmed/4614555		Animals; Blood Vessels; Brain; Cerebellum; Escherichia coli Infections; Gastroenteritis, Transmissible, of Swine; Liver; Spleen; swine; Swine Diseases
0	0	1996	Homberger, F. R.	[Mouse hepatitis virus]	Schweizer Archiv Fur Tierheilkunde		0036-7281			Mouse hepatitis virus (MHV), the coronavirus of the mouse (mus musculus), is one of the most important viral pathogens in contemporary laboratory mouse colonies. It is a highly mutable virus consisting of numerous antigenically distinct serotypes with different pathology. These can be divided according to their tissue tropism into respiratory and enterotropic strains. The course of an MHV infecti…	1996	2017-06-30 20:03:00	2017-06-30 20:03:00		183-188		4	138		Schweiz. Arch. Tierheilkd.								ger					PubMed		PMID: 8677422			http://www.ncbi.nlm.nih.gov/pubmed/8677422		Animals; Animals, Laboratory; Animals, Newborn; Coronavirus Infections; Disease Models, Animal; Hepatitis, Viral, Animal; Mice; Murine hepatitis virus; Rodent Diseases
0	0	2008	Maffey, Alberto F.; Venialgo, Carolina M.; Barrero, Paola R.; Fuse, Valentina A.; Márques, María de los A.; Saia, Mariana; Villalba, Analía; Teper, Alejandro M.; Mistchenko, Alicia S.	[New respiratory viruses in children 2 months to 3 years old with recurrent wheeze]	Archivos Argentinos De Pediatria		1668-3501	10.1590/S0325-00752008000400005		INTRODUCTION: Respiratory viruses are associated with respiratory exacerbations, more frequently Respiratory Syncytial Virus in infants and Rhinovirus in children. OBJECTIVE: To evaluate the prevalence and epidemiological features of newer and traditional respiratory viruses in infants and young children with recurrent wheeze. MATERIAL AND METHODS: Cross sectional, prospective and descriptive stu…	2008-08	2017-06-30 19:55:00	2017-06-30 19:55:00		302-309		4	106		Arch Argent Pediatr								spa					PubMed		PMID: 18766276			http://www.ncbi.nlm.nih.gov/pubmed/18766276		Child, Preschool; Combined Modality Therapy; Cross-Sectional Studies; Humans; Infant; Orthomyxoviridae; Peptides; Prospective Studies; Recurrence; Respiratory Sounds; Respiratory Syncytial Viruses; Respiratory tract infections; rhinovirus; Virus Diseases
0	0	2002	Gagneur, A.; Legrand, M. C.; Picard, B.; Baron, R.; Talbot, P. J.; de Parscau, L.; Sizun, J.	[Nosocomial infections due to human coronaviruses in the newborn]	Archives De Pediatrie: Organe Officiel De La Societe Francaise De Pediatrie		0929-693X			Human coronaviruses, with two known serogroups named 229-E and OC-43, are enveloped positive-stranded RNA viruses. The large RNA is surrounded by a nucleoprotein (protein N). The envelop contains 2 or 3 glycoproteins: spike protein (or protein S), matrix protein (or protein M) and a hemagglutinin (or protein HE). Their pathogen role remains unclear because their isolation is difficult. Reliable a…	2002-01	2017-06-30 20:01:00	2017-06-30 20:01:00		61-69		1	9		Arch Pediatr								fre					PubMed		PMID: 11865552			http://www.ncbi.nlm.nih.gov/pubmed/11865552		Adult; Age Factors; coronavirus; Coronavirus 229E, Human; Coronavirus Infections; Coronavirus OC43, Human; Cross Infection; DNA, Viral; Fluorescent Antibody Technique; Humans; Infant; Infant, Newborn; Intensive Care Units, Neonatal; Prospective Studies; Reverse Transcriptase Polymerase Chain Reaction; risk factors; Seasons; Time Factors
0	0	1995	Sizun, J.; Soupre, D.; Giroux, J. D.; Legrand, M. C.	[Nosocomial respiratory infection due to coronavirus in neonatal intensive care units: prospective evaluation]	Archives De Pediatrie: Organe Officiel De La Societe Francaise De Pediatrie		0929-693X				1995-10	2017-06-30 20:03:00	2017-06-30 20:03:00		1020-1021		10	2		Arch Pediatr	[Nosocomial respiratory infection due to coronavirus in neonatal intensive care units							fre					PubMed		PMID: 7496463			http://www.ncbi.nlm.nih.gov/pubmed/7496463		Coronavirus Infections; Cross Infection; France; Humans; Infant, Newborn; Intensive Care Units, Neonatal; Prospective Studies; Respiratory tract infections
0	0	2016	Sabourin, Guy	[Not Availabe]	Perspective Infirmiere: Revue Officielle De l'Ordre Des Infirmieres Et Infirmiers Du Quebec		1708-1890				2016-06	2017-06-30 19:38:00	2017-06-30 19:38:00		56-57		3	13		Perspect Infirm								fre					PubMed		PMID: 27403479			http://www.ncbi.nlm.nih.gov/pubmed/27403479		Central Nervous System Diseases; coronavirus; Coronavirus Infections; Humans; Interviews as Topic; virulence
0	0	2016	Storry, Jill R.; Persson, Kristina E. M.	[Not Available]	Lakartidningen		1652-7518			Ebola and MERS are contagious diseases with high mortality, and separate handling of blood samples in the laboratory is necessary. Most people who arrive in Sweden with suspicious symptoms will likely have other diseases than Ebola/MERS, for example malaria or pneumococci, but we still need to take care of these patients and be able to provide optimal treatment of electrolyte disturbances, kidney…	2016-02-22	2017-06-30 19:39:00	2017-06-30 19:39:00					113		Lakartidningen								swe					PubMed		PMID: 26906044			http://www.ncbi.nlm.nih.gov/pubmed/26906044		Clinical Laboratory Techniques; Ebolavirus; Humans; infection control; Laboratories; Middle East Respiratory Syndrome Coronavirus; Occupational Exposure; Safety Management; Specimen Handling
0	0	2013	Bricaire, François	[Novel coronavirus (NcOV)]	Presse Medicale (Paris, France: 1983)		2213-0276	10.1016/j.lpm.2013.05.001			2013-06	2017-06-30 19:48:00	2017-06-30 19:48:00		917-918		6 Pt 1	42		Presse Med								fre					PubMed		PMID: 23768631			http://www.ncbi.nlm.nih.gov/pubmed/23768631		coronavirus; Coronavirus Infections; disease outbreaks; France; Humans; Saudi Arabia
0	0	1974	Witte, K. H.	[Occurrence and propagation of antibodies neutralizing the virus of transmissible gastroenteritis (TGE) in fattening pigs of 8 regions of North-Western Germany]	Zentralblatt Fur Veterinarmedizin. Reihe B. Journal of Veterinary Medicine. Series B		0514-7166				1974-05	2017-06-30 20:09:00	2017-06-30 20:09:00		376-384		5	21		Zentralblatt Veterinarmedizin Reihe B								ger					PubMed		PMID: 4844324			http://www.ncbi.nlm.nih.gov/pubmed/4844324		Animals; Antibody Formation; Gastroenteritis, Transmissible, of Swine; Geography; Germany, West; swine
0	0	1967	Shevtsova, I. N.	[On infectious gastroenteritis of swine]	Veterinariia		0042-4846				1967-10	2017-06-30 20:09:00	2017-06-30 20:09:00		43-44		10	44		Veterinariia								rus					PubMed		PMID: 5630129			http://www.ncbi.nlm.nih.gov/pubmed/5630129		Animals; Gastroenteritis, Transmissible, of Swine; swine; USSR
0	0	1994	Sizun, J.; Soupre, D.; Legrand, M. C.; Giroux, J. D.; Rubio, S.; Chastel, C.; Alix, D.; de Parscau, L.	[Pathogen role of coronavirus in pediatric intensive care: retrospective analysis of 19 positive samples with indirect immunofluorescence]	Archives De Pediatrie: Organe Officiel De La Societe Francaise De Pediatrie		0929-693X			BACKGROUND: Coronaviruses (CV) are ARN-containing agents that are responsible for mild upper respiratory tract infections in adults and children. Their pathogenicity in neonates is not wellknown. POPULATION AND METHODS: Eighty five samples of tracheal or nasopharyngeal secretions were obtained from January to October 1991 from 53 children (29 less than 1 month of age; 19 from 1 month to 1 year; f…	1994-05	2017-06-30 20:03:00	2017-06-30 20:03:00		477-480		5	1		Arch Pediatr	[Pathogen role of coronavirus in pediatric intensive care							fre					PubMed		PMID: 7951832			http://www.ncbi.nlm.nih.gov/pubmed/7951832		Apnea; Bradycardia; Carrier State; coronavirus; Coronavirus Infections; Fluorescent Antibody Technique; Humans; Infant; Infant, Newborn; Intensive Care Units, Pediatric; Retrospective Studies
0	0	1989	Madec, F.; Kaiser, C.; Gourreau, J. M.; Martinat-Botte, F.	[Pathologic consequences of a severe influenza outbreak (swine virus A/H1N1) under natural conditions in the non-immune sow at the beginning of pregnancy]	Comparative Immunology, Microbiology and Infectious Diseases		0147-9571			Pathological consequences of a severe outbreak of swine influenza (H1N1 virus) in the non immune sow at the beginning of pregnancy, under natural conditions. A sudden acute outbreak of fever, depression, anorexia and coughing in a group of nulliparous sows from a herd that was currently under epidemiological investigation lead to build a particular disposal of observation. The clinical signs were…	1989	2017-06-30 20:05:00	2017-06-30 20:05:00		17-27		2019-01-02	12		Comp. Immunol. Microbiol. Infect. Dis.								fre					PubMed		PMID: 2550169			http://www.ncbi.nlm.nih.gov/pubmed/2550169		Abortion, Veterinary; Animals; Female; Fetal Death; Fetal Resorption; Fever; Immunity, Innate; influenza A virus; Influenza A Virus, H1N1 Subtype; Orthomyxoviridae Infections; Pregnancy; Pregnancy Complications, Infectious; Serologic Tests; swine; Swine Diseases
0	0	1986	Kirsch, R.	[Pathology and control of virus-induced enteritis in calves]	Tierarztliche Praxis		0303-6286			Considerable economic loss can arise from virus-caused enteritis in calves, in the form of so-called infectious factor diseases, which often develop more seriously when bacterial organisms, such as E. coli become involved. Rota-, corona- and parvoviruses are of particular interest. These pathogens have a marked predilection for intestinal epithelium. Rotavirus destroys the epithelial cells of the…	1986	2017-06-30 20:06:00	2017-06-30 20:06:00		211-216		2	14		Tierarztl Prax								ger					PubMed		PMID: 3016946			http://www.ncbi.nlm.nih.gov/pubmed/3016946		Animals; Cattle; Cattle Diseases; Colostrum; Coronaviridae Infections; Enteritis; Epithelium; Escherichia coli Infections; Female; Intestinal Mucosa; Milk; Parvoviridae Infections; Pregnancy; Rotavirus Infections; Vaccination; Viral Vaccines; Virus Diseases
0	0	1976	Sule?manov, S. M.; Konovalov, N. N.; Shakhov, A. G.	[Pathomorphology of viral (transmissible) gastroenteritis of swine]	Veterinariia		0042-4846				1976-01	2017-06-30 20:09:00	2017-06-30 20:09:00		55-56		1			Veterinariia								rus					PubMed		PMID: 1258334			http://www.ncbi.nlm.nih.gov/pubmed/1258334		Animals; Gastroenteritis, Transmissible, of Swine; swine; USSR
0	0	2000	Schepers, J. P.; Koopmans, R. T.; Bor, J. H.	[Patients with Korsakoff's syndrome in a nursing home: characteristics and comorbidity]	Tijdschrift Voor Gerontologie En Geriatrie		0167-9228			This article presents characteristics and co-morbidity of patients with Korsakoff's syndrome after admission to a nursing home. The medical charts were studied of all patients with Korsakoff's syndrome, admitted between 1984 and 1998 to the special ward for Korsakoff patients of a nursing home in the eastern part of the Netherlands. The 'Standard of classification for diseases in nursing homes' (…	2000-06	2017-06-30 20:01:00	2017-06-30 20:01:00		113-118		3	31		Tijdschr Gerontol Geriatr	[Patients with Korsakoff's syndrome in a nursing home							dut					PubMed		PMID: 10900664			http://www.ncbi.nlm.nih.gov/pubmed/10900664		Adult; Aged; Age Distribution; Alcohol-Related Disorders; Cause of Death; Chronic Disease; Comorbidity; Female; Follow-Up Studies; Humans; Inpatients; Korsakoff Syndrome; Male; Mental Disorders; Middle Aged; Netherlands; Nursing Homes; prevalence; Sex Distribution; Skin Diseases
0	0	1969	Kishki, Ia G.	[Peculiarities of fine structure and virus reproduction]	Mikrobiolohichnyi Zhurnal		0026-3664				1969-04	2017-06-30 20:09:00	2017-06-30 20:09:00		141-146		2	31		Mikrobiol Zh								ukr					PubMed		PMID: 4310292			http://www.ncbi.nlm.nih.gov/pubmed/4310292		Adenoviridae; Adenoviridae Infections; Animals; antibodies; Autoradiography; Bacteriophages; Clostridium perfringens; DNA, Viral; Erysipelothrix; Ferritins; Gastroenteritis, Transmissible, of Swine; Humans; Insect Viruses; Methods; Microscopy, Electron; Microscopy, Fluorescence; Molecular Weight; Orthomyxoviridae; Photometry; RNA, Viral; swine; Viral Proteins; viruses; virus replication
0	0	2012	Fischer, Yvonne; Wess, G.; Hartmann, K.	[Pericardial effusion in a cat with feline infectious peritonitis]	Schweizer Archiv Fur Tierheilkunde		0036-7281	10.1024/0036-7281/a000289		This case report describes the disease progression of a male cat with pericardial effusion. Clinical signs (dyspnea, lethargy, and weakness) started very acutely. The initial laboratory profile showed only an increase in alanine aminotransferase enzyme activity. Diagnostic imaging revealed pericardial effusion. Effusion analysis showed a Rivalta-positive, modified transudate. Detection of feline …	2012-01	2017-06-30 19:49:00	2017-06-30 19:49:00		27-31		1	154		Schweiz. Arch. Tierheilkd.								ger					PubMed		PMID: 22222900			http://www.ncbi.nlm.nih.gov/pubmed/22222900		Animals; Cat Diseases; Cats; Disease Progression; Euthanasia, Animal; Fatal Outcome; Feline Infectious Peritonitis; Male; Pericardial Effusion; Pericardiocentesis
0	0	2016	Bayrakdar, Fatma; Alta?, Ay?e Ba?ak; Korukluo?lu, Gülay	[Phylogenetic variability of human metapneumovirus strains circulating in Turkey during two consecutive epidemic seasons]	Mikrobiyoloji Bulteni		0374-9096			Human metapneumovirus (HMPV), classified in Paramyxoviridae family, phylogenetically consists of two major groups namely A and B, with genetic lineages of A1, A2 (comprises of sublineages A2a and A2b) and B1, B2. Although detailed evaluation on phylogenetic analysis of HMPV has been described in other countries, there are no data from Turkey on this subject. The aim of this study was to demonstra…	2016-01	2017-06-30 19:39:00	2017-06-30 19:39:00		63-72		1	50		Mikrobiyol Bul								tur					PubMed		PMID: 27058330			http://www.ncbi.nlm.nih.gov/pubmed/27058330		Amino Acid Sequence; Child, Preschool; genetic variation; Genotype; Humans; Infant; Metapneumovirus; Molecular Sequence Data; Multiplex Polymerase Chain Reaction; Paramyxoviridae Infections; Phylogeny; Real-Time Polymerase Chain Reaction; Seasons; Turkey
0	0	1993	Kaske, M.	[Physiological function of the gastrointestinal tract and pathophysiological changes in neonatal diarrhea of calves]	DTW. Deutsche tierarztliche Wochenschrift		0341-6593			Firstly, the basic principles of absorption and secretion in the intestine of healthy animals are described. The etiology and the pathophysiologic mechanisms of neonatal diarrhea in the calf due to E. coli and rota-/coronavirus are discussed. Enterotoxins of E. coli stimulate primarily the secretion of chloride (and thereby water) in the small intestine without damaging the intestinal mucosa. The…	1993-11	2017-06-30 20:03:00	2017-06-30 20:03:00		434-439		11	100		DTW. Dtsch. Tierarztl. Wochenschr.								ger					PubMed		PMID: 8261915			http://www.ncbi.nlm.nih.gov/pubmed/8261915		Animals; Animals, Newborn; Cattle; Cattle Diseases; Coronavirus Infections; Diarrhea; Digestive System; Digestive System Physiological Phenomena; Escherichia coli Infections; Rotavirus Infections
0	0	2009	Li, Bao-xian; Ma, Guang-peng; Ge, Jun-wei; Li, Yi-jing	[Porcine aminopeptidase N is a functional receptor for the PEDV coronavirus]	Bing Du Xue Bao = Chinese Journal of Virology		1000-8721			Porcine epidemic diarrhea virus (PEDV) causes lethal diarrhea in piglets that leads to great economic losses in East Asia. It was reported that aminopeptidase N (APN) was the receptor for Transmissible gastroenteritis virus (TGEV), Human coronavirus 229E (HCoV-229E) and Feline coronavirus (FeCoV) which all belonged to group I coronavirus including PEDV. It was also confirmed previously that porci…	2009-05	2017-06-30 19:53:00	2017-06-30 19:53:00		220-225		3	25		Bing Du Xue Bao								chi					PubMed		PMID: 19634766			http://www.ncbi.nlm.nih.gov/pubmed/19634766		Animals; antibodies; Antigens, CD13; Cell Line; Coronavirus Infections; Dogs; porcine epidemic diarrhea virus; swine
0	0	2009	Sergeev, O. V.	[Porcine epidemic diarrhea]	Voprosy Virusologii		0507-4088			The overview presents the currently available data on porcine epidemic diarrhea (PED) and its etiological agent, a coronarovirus of swine. Economic losses from the disease are very serious. The overview discusses whether serially Vero cell propagated PED virus strains may be used as live vaccines.	2009-04	2017-06-30 19:53:00	2017-06-30 19:53:00		2019-04-08		2	54		Vopr. Virusol.								rus					PubMed		PMID: 19459405			http://www.ncbi.nlm.nih.gov/pubmed/19459405		Animals; Asia; Cercopithecus aethiops; Coronavirus Infections; Diarrhea; Europe; porcine epidemic diarrhea virus; swine; Swine Diseases; Vaccines, Attenuated; Vero Cells; Viral Vaccines
0	0	1978	Pensaert, M.	[Possible methods of control of virus disease in swine today and in the future. II. Specific applications (author's transl)]	Tijdschrift Voor Diergeneeskunde		0040-7453			The four alternatives discussed in the previous paper (5), are applied to a number of virus infections which are common in pigs. The enzootic state of SMEDI enteroviruses, vomiting and wasting virus and parvovirus should be promoted by bringing the young gilts into close contact with the older sow population at a sufficiently early stage. There should preferably not be a change of herd for primip…	1978-05-15	2017-06-30 20:08:00	2017-06-30 20:08:00		523-531		10	103		Tijdschr Diergeneeskd								dut					PubMed		PMID: 653695			http://www.ncbi.nlm.nih.gov/pubmed/653695		Animals; Belgium; Classical Swine Fever; Gastroenteritis, Transmissible, of Swine; Immunization; Parvoviridae; Pseudorabies; swine; Swine Diseases; Swine Vesicular Disease; Virus Diseases; Vomiting
1	1	1978	Iftimovici, R.; Mihail, A.; Iacobesco, V.; Popesco, A.; Mutiu, A.; Niculesco, R.; Puca, D.; Ignatesco, B.; Tudor, S.	[Preliminary note on the circulation of some human respiratory viruses by wild birds]	Archives De l'Institut Pasteur De Tunis		0020-2509			With a view to detecting infections and carriage of human respiratory viruses in wild birds, 349 serum samples collected from 21 bird species -- sedentary ones and birds with large or limited migration areas -- were investigated. The following antigens were used: influenza virus A/Hong Kong 1/68 (H3N2)), A2 England 42/73 (H3N2), A2 Victoria 3/75 (H3N2), A/New Jersey 8/76 (HswN1), B/Hong Kong 5/72…	1978-09	2017-06-30 20:08:00	2017-06-30 20:08:00		293-301		3	55		Arch Inst Pasteur Tunis								fre					PubMed		PMID: 228619			http://www.ncbi.nlm.nih.gov/pubmed/228619		Animals; Birds; Disease Reservoirs; Europe, Eastern; Humans; Influenza, Human; Paramyxoviridae Infections; Respiratory tract infections; Romania; Virus Diseases
0	0	2012	Zhang, Fei; Zhang, Bing; Xie, Zhi-Ping; Gao, Han-Chun; Zhao, Xin; Zhong, Li-Li; Zhou, Qiong-Hua; Hou, Yun-De; Duan, Zhao-Jun	[Prevalence and clinical characteristics of coronavirus NL63 infection in children hospitalized for acute lower respiratory tract infections in Changsha]	Zhonghua Shi Yan He Lin Chuang Bing Du Xue Za Zhi = Zhonghua Shiyan He Linchuang Bingduxue Zazhi = Chinese Journal of Experimental and Clinical Virology		1003-9279			OBJECTIVE: The main objective of this study was to explore the prevalence and clinical characteristics of human coronavirus NL63 infection in hospitalized children with acute lower respiratory tract infection (ALRTI) in Changsha. METHODS: Nasopharyngeal aspirates (NPA) samples were collected from 1185 hospitalized children with ALRTI at the People's Hospital of Hunan province, between September 2…	2012-04	2017-06-30 19:49:00	2017-06-30 19:49:00		133-135		2	26		Zhonghua Shi Yan He Lin Chuang Bing Du Xue Za Zhi								chi					PubMed		PMID: 23002556			http://www.ncbi.nlm.nih.gov/pubmed/23002556		Acute Disease; Child, Preschool; China; Coronavirus Infections; Female; Hospitalization; Humans; Infant; Male; prevalence; Respiratory tract infections
1	1	2017	Du, X. B.; Ma, X.; Gao, Y.; Wen, L. F.; Li, J.; Wang, Z. Z.; Liu, S.	[Prevalence and risk factors of respiratory viral infection in acute exacerbation of chronic obstructive pulmonary disease]	Zhonghua Jie He He Hu Xi Za Zhi = Zhonghua Jiehe He Huxi Zazhi = Chinese Journal of Tuberculosis and Respiratory Diseases		1001-0939			Objective: To study the prevalence of respiratory viral infection in chronic obstructive pulmonary disease(COPD) exacerbations and to find the factors associated with susceptibility to viral infections. Methods: Eighty patients with exacerbations of COPD and 50 stable COPD patients were recruited. Nasopharyngeal swabs were tested for a range of 18 different respiratory viruses using PCR. Results:…	2017-04-12	2017-06-30 19:38:00	2017-06-30 19:38:00		263-266		4	40		Zhonghua Jie He He Hu Xi Za Zhi								chi					PubMed		PMID: 28395404			http://www.ncbi.nlm.nih.gov/pubmed/28395404		Pulmonary disease, chronic obstructive; Respiro virus infections
0	0	2017	Gentil, Michaela; Gruber, Achim D.; Müller, Elisabeth	[Prevalence of Dog circovirus in healthy and diarrhoeic dogs]	Tierarztliche Praxis. Ausgabe K, Kleintiere/Heimtiere		1434-1239	10.15654/TPK-160701		OBJECTIVE: In 2012, a Dog circovirus (DogCV) was discovered in the USA, which was followed by further descriptions of the virus in the USA, Italy and Germany. The present study is the first to examine the prevalence of DogCV in faeces of dogs from Germany and other European countries. MATERIAL AND METHODS: Faecal samples from 184 dogs with diarrhoea and from 82 clinically healthy dogs (control gr…	2017-04-19	2017-06-30 19:38:00	2017-06-30 19:38:00		89-94		2	45		Tierarztl Prax Ausg K Kleintiere Heimtiere								ger					PubMed		PMID: 28229163			http://www.ncbi.nlm.nih.gov/pubmed/28229163		Animals; Circoviridae Infections; Circovirus; coronavirus; Cryptosporidium; Diarrhea; diarrhoea; DogCV; Dog Diseases; Dogs; Enteritis; Europe; Feces; Giardia; Parvovirus; PCR
0	0	1977	Nikol'ski?, V. V.; Platonenko, V. E.; Skibitski?, V. G.; Rudenko, I. E.; Koliada, V. V.	[Problems in the specific prophylaxis of viral gastroenteritis in swine]	Mikrobiolohichnyi Zhurnal		0026-3664				1977	2017-06-30 20:09:00	2017-06-30 20:09:00		334-338		3	39		Mikrobiol Zh								ukr					PubMed		PMID: 197381			http://www.ncbi.nlm.nih.gov/pubmed/197381		Animals; Female; Gastroenteritis, Transmissible, of Swine; Immunization; swine; Transmissible gastroenteritis virus; Viral Vaccines
0	0	1997	Horzinek, H. C.	[Prof. H.C. Marian C. Horzinek speaks--'every change... has immunological consequences. Interview by Sophie Deleu]	Tijdschrift Voor Diergeneeskunde		0040-7453				1997-12-15	2017-06-30 20:02:00	2017-06-30 20:02:00		725-727		24	122		Tijdschr Diergeneeskd								dut					PubMed		PMID: 9534819			http://www.ncbi.nlm.nih.gov/pubmed/9534819		Animals; Animals, Domestic; Cat Diseases; Cats; Coronavirus Infections; Research; Research Support as Topic; Vaccination; Virus Diseases
0	0	2013	Chang, Hui; Yi, Yao; Zhao, Min; Zhou, Wei-Min; Zhao, Guo-Xia; Wang, Hui-Juan; Bi, Sheng-Li; Gao, Ji-Min; Liu, Bing; Tan, Wen-Jie	[Prokaryotic expression and characterization of two recombinant receptor-binding domain(RBD) proteins of human coronavirus NL63(HcoV-NL63)]	Bing Du Xue Bao = Chinese Journal of Virology		1000-8721			The receptor-binding domain(RBD) protein of HCoV-NL63 is a major target in the development of diagnostic assay and vaccine, it has a pivotal role in receptor attachment, viral entry and membrane fusion. In this study, we prepared 2 purified recombinant HCoV-NL63 RBD proteins using in E. coli system and identified the proteins by Western blotting. We first optimized codon and synthesized the RL (2…	2013-03	2017-06-30 19:48:00	2017-06-30 19:48:00		106-111		2	29		Bing Du Xue Bao								chi					PubMed		PMID: 23757838			http://www.ncbi.nlm.nih.gov/pubmed/23757838		Animals; Coronavirus Infections; Coronavirus NL63, Human; Escherichia coli; Gene Expression; Humans; Mice; Mice, Inbred BALB C; Protein Engineering; Protein Structure, Tertiary; Receptors, Virus; Viral Envelope Proteins
1	1	2014	Kemp, Michael; Høgh, Silje V.; Skov, Marianne N.; Stenvang, Svend; Gahrn-Hansen, Bente	[Quick simultaneous analyses are important when MERS-coronavirus infection is suspected]	Ugeskrift for Laeger		1603-6824			In September 2012 a novel coronavirus (CoV) caused severe respiratory tract infections in patients from The Arabian Peninsula. It was named Middle East respiratory syndrome (MERS)-CoV. Here, a small series of case stories illustrates how simultaneous analyses for MERS-CoV and other agents of infections at the loca l laboratory resulted in rapid rejection of suspicion of MERS and establishment of …	2014-09-22	2017-06-30 19:45:00	2017-06-30 19:45:00				39	176		Ugeskr. Laeg.								dan					PubMed		PMID: 25294328			http://www.ncbi.nlm.nih.gov/pubmed/25294328
0	0	2014	Wang, Hui-Qiang; Ma, Lin-Lin; Jiang, Jian-Dong; Pang, Rui; Chen, Yu-Jun; Li, Yu-Huan	[Recombinant human interferon alpha 2b broad-spectrum anti-respiratory viruses pharmacodynamics study in vitro]	Yao Xue Xue Bao = Acta Pharmaceutica Sinica		0513-4870			This study is to investigate the effect of recombinant human interferon alpha 2b against broad-spectrum respiratory viruses in vitro. At the cellular level, the effect of the recombinant human interferon alpha 2b on influenza A virus was detected using real-time fluorescence quantitative RT-PCR. The effects of the recombinant human interferon alpha 2b on influenza B virus, parainfluenza virus, re…	2014-11	2017-06-30 19:44:00	2017-06-30 19:44:00		1547-1553		11	49		Yao Xue Xue Bao								chi					PubMed		PMID: 25757280			http://www.ncbi.nlm.nih.gov/pubmed/25757280		Antiviral Agents; Humans; influenza A virus; Influenza B virus; Interferon-alpha; Parainfluenza Virus 1, Human; Recombinant Proteins; ribavirin
0	0	1972	Leopoldt, D.	[Reduction of animal loss in industrialized pig-breeding facilities using the Riems TGE vaccine]	Monatshefte Fur Veterinarmedizin		0026-9263				1972-11-01	2017-06-30 20:09:00	2017-06-30 20:09:00		824-825		21	27		Monatsh Veterinarmed								ger					PubMed		PMID: 4653212			http://www.ncbi.nlm.nih.gov/pubmed/4653212		Animals; Gastroenteritis, Transmissible, of Swine; Germany, East; swine; Vaccination; Viral Vaccines
0	0	2012	Wang, Shi-wen	[Report and response of cases infected with a novel coronavirus]	Zhonghua Yu Fang Yi Xue Za Zhi [Chinese Journal of Preventive Medicine]		0253-9624				2012-12	2017-06-30 19:48:00	2017-06-30 19:48:00		1059-1060		12	46		Zhonghua Yu Fang Yi Xue Za Zhi								chi					PubMed		PMID: 23363958			http://www.ncbi.nlm.nih.gov/pubmed/23363958		coronavirus; Coronavirus Infections; Humans; Male; Middle Aged
0	0	2014	Wei, Yan-quan; Guo, Hui-chen; Wang, Hai-ming; Sun, De-hui; Han, Shi-chong; Sun, Shi-qi	[Rescue of the recombinant infectious bronchitis virus with the ectodomain region of H120 spike glycoprotein]	Bing Du Xue Bao = Chinese Journal of Virology		1000-8721			To explore the expression potential of heterogeneous genes using the backbone of infectious bronchitis virus (IBV) Beaudette strain, the ectodomain region of the Spike gene (1,302 bp) of IBV H120 strain was amplified by RT-PCR and replaced into the corresponding location of the IBV Beaudette strain full-length cDNA. This recombinant was designated as BeauR-H120(S1). BeauR-H120(S1) was directly us…	2014-11	2017-06-30 19:44:00	2017-06-30 19:44:00		668-674		6	30		Bing Du Xue Bao								chi					PubMed		PMID: 25868282			http://www.ncbi.nlm.nih.gov/pubmed/25868282		Animals; Cercopithecus aethiops; Chick Embryo; Chickens; Coronavirus Infections; infectious bronchitis virus; Poultry Diseases; Protein Structure, Tertiary; Spike Glycoprotein, Coronavirus; Transfection; Vero Cells
0	0	2016	Fang, Puxian; Fang, Liurong; Dong, Nan; Xiao, Shaobo	[Research Advances in the Porcine Deltacoronavirus]	Bing Du Xue Bao = Chinese Journal of Virology		1000-8721			The deltacoronavirus is a new member of the subfamily Coronaviridae of the family Coronaviridae. Deltacoronaviruses can infect birds and mammals. Deltacoronaviruses were detected in early 2007 in Asian leopard cats and Chinese ferret badgers. In 2014, porcine deltacoronavirus (PDCoV) infection spread rapidly in the USA. Moreover, cell culture-adapted PDCoV has been obtained from infected piglets.…	2016-03	2017-06-30 19:38:00	2017-06-30 19:38:00		243-248		2	32		Bing Du Xue Bao								chi					PubMed		PMID: 27396171			http://www.ncbi.nlm.nih.gov/pubmed/27396171		Animals; coronavirus; Coronavirus Infections; Diarrhea; Phylogeny; swine; Swine Diseases
0	0	1989	Eyanga, E.; Jetteur, P.; Thiry, E.; Wellemans, G.; Dubuisson, J.; Van Opdenbosch, E.; Makumbu, S.; Pastoret, P. P.	[Research on antibodies against BHV-1, BHV-2, BHV-4, BVD-MD virus, bovine adenovirus A and B, rotavirus and coronavirus in cattle in western Zaire: complementary results]	Revue D'elevage Et De Medecine Veterinaire Des Pays Tropicaux		0035-1865			Two-hundred bovine sera from western Zaire were screened for antibodies to 8 viruses: BHV-1, BHV-2, BHV-4, BVD-MD virus, bovine adenovirus A and B, bovine rotavirus and bovine coronavirus. Positive sera were found to all these viruses. For animals whose origin was undoubted, the main features were the high prevalence of infections by rotavirus and BHV-4 and the low prevalence of infections by cor…	1989	2017-06-30 20:05:00	2017-06-30 20:05:00		155-161		2	42		Rev Elev Med Vet Pays Trop	[Research on antibodies against BHV-1, BHV-2, BHV-4, BVD-MD virus, bovine adenovirus A and B, rotavirus and coronavirus in cattle in western Zaire							fre					PubMed		PMID: 2560579			http://www.ncbi.nlm.nih.gov/pubmed/2560579		Adenoviridae; Animals; Antibodies, Viral; Cattle; Coronaviridae; Democratic Republic of the Congo; Diarrhea Viruses, Bovine Viral; Herpesviridae; Herpesvirus 1, Bovine; Herpesvirus 2, Bovine; Pestivirus; Rotavirus
0	0	1964	Nakamura, Y.	[RESEARCH ON THE VIRUS OF MURINE HEPATITIS: ISOLATION OF A NEUROTROPIC STRAIN]	Atti Della Accademia Medica Lombarda		0001-4427				1964-12	2017-06-30 20:09:00	2017-06-30 20:09:00		483-485			19		Atti Accad Med Lomb	[RESEARCH ON THE VIRUS OF MURINE HEPATITIS							ita					PubMed		PMID: 14296737			http://www.ncbi.nlm.nih.gov/pubmed/14296737		Animals; Coronavirus Infections; EXPERIMENTAL LAB STUDY; Hepatitis Viruses; Mice; Research
0	0	2014	Yang, Yang; Tan, Wen-Jie	[Research progress in functions of coronavirus accessory genes]	Bing Du Xue Bao = Chinese Journal of Virology		1000-8721			In addition to the structural genes of the coronavirus genome, S, E, M, and N, there are several additional genes called "group-specific or accessory genes". Their gene products are designated as "accessory proteins", as reports to date make it clear that these proteins are not essential for virus replication in vitro. Nevertheless, many of these genes are still maintained in the virus genome und…	2014-05	2017-06-30 19:45:00	2017-06-30 19:45:00		325-332		3	30		Bing Du Xue Bao								chi					PubMed		PMID: 25118390			http://www.ncbi.nlm.nih.gov/pubmed/25118390		Animals; coronavirus; Coronavirus Infections; Humans; Open Reading Frames; Viral Proteins
0	0	1976	Pleshanov, N. N.	[Respiratory diseases and gastroenterocolitis of young swine]	Veterinariia		0042-4846				1976-11	2017-06-30 20:09:00	2017-06-30 20:09:00		114-118		11			Veterinariia								rus					PubMed		PMID: 1035818			http://www.ncbi.nlm.nih.gov/pubmed/1035818		Animals; Gastroenteritis, Transmissible, of Swine; Respiratory tract infections; swine; Swine Diseases; United Kingdom
0	0	1997	Holgate, S. T.	[Respiratory inflammation]	Allergie Et Immunologie		0397-9148			Respiratory virus are the most frequent cause of asthma attacks, and are responsible for more than 80% of episodes of wheezing in children. Atopic subjects have a higher risk of respiratory virus infections, benign or severe, than healthy persons. In children older than 8 years, most respiratory infections are caused by rhinovirus (RV). RV colonizes the respiratory epithelium and provokes a sympt…	1997-03	2017-06-30 20:02:00	2017-06-30 20:02:00		75-76; discussion 82		3	29		Allerg Immunol (Paris)								fre					PubMed		PMID: 9221015			http://www.ncbi.nlm.nih.gov/pubmed/9221015		Adult; Asthma; Child; Coronavirus Infections; Disease Susceptibility; Humans; Hypersensitivity, Immediate; Picornaviridae Infections; Respiratory Sounds; Respiratory tract infections; Rhinitis; rhinovirus
0	0	2001	Nguyên, A. T.; Penalba, C.; Bernadac, P.; Jaafar, S.; Kessler, M.; Canton, P.; Hoen, B.	[Respiratory manifestations of hemorrhagic fever with renal syndrome. Retrospective study of 129 cases in Champagne-Ardenne and Lorraine]	Presse Medicale (Paris, France: 1983)		0755-4982			OBJECTIVES: The contradiction between airborne transmission of Puumala virus and the low rate of airway manifestations reported in hemorrhagic fever with renal syndrome (HFRS) caused by this virus led us to conduct this study to check whether the incidence of respiratory manifestations may have been underestimated. PATIENTS AND METHODS: We retrospectively reviewed 129 consecutive cases of HFRS di…	2001-01-20	2017-06-30 20:01:00	2017-06-30 20:01:00		55-58		2	30		Presse Med								fre					PubMed		PMID: 11244810			http://www.ncbi.nlm.nih.gov/pubmed/11244810		Adolescent; Adult; Aged; Creatinine; Female; France; Hemorrhagic Fever with Renal Syndrome; Humans; Incidence; Male; Middle Aged; Pneumonia, Viral; Pulmonary Edema; Radiography; Retrospective Studies
0	0	1997	Bergevoet, R. H.; Stockhofe-Zurwieden, N.; van Nieuwstadt, A. P.; van Leengoed, L. A.; Pijpers, A.	[Respiratory symptoms in meat pigs: is there a role for porcine respiratory corona virus (PRCV) and porcine reproductive and respiratory syndrome virus (PRRSV) in the etiology?]	Tijdschrift Voor Diergeneeskunde		0040-7453			On a pig farm with about 2000 pigs, respiratory problems regularly developed in fattening pigs 3 to 4 weeks after the start of the fattening period. A postmortem examination was carried out on four pigs during the acute phase of their illness. The animals showed signs of viral pneumonia. In two animals porcine respiratory virus (PRCV) was discovered and in the other two animals porcine reproducti…	1997-08-15	2017-06-30 20:02:00	2017-06-30 20:02:00		434-436		16	122		Tijdschr Diergeneeskd	[Respiratory symptoms in meat pigs							dut					PubMed		PMID: 9534767			http://www.ncbi.nlm.nih.gov/pubmed/9534767		Animals; coronavirus; Coronavirus Infections; Pneumonia, Viral; Porcine respiratory and reproductive syndrome virus; swine; Swine Diseases
0	0	2015	Marcone, Débora N.; Carballal, Guadalupe; Ricarte, Carmen; Echavarria, Marcela	[Respiratory viral diagnosis by using an automated system of multiplex PCR (FilmArray) compared to conventional methods]	Revista Argentina De Microbiologia		0325-7541	10.1016/j.ram.2014.12.003		Acute respiratory infections, which are commonly caused by viruses, are an important cause of morbidity and mortality in children. In Argentina, national surveillance programs for the detection of respiratory viruses are usually performed by using immunofluorescence (IF) assays, although it is well known that molecular methods are more sensitive. An automated multiplex PCR device, the FilmArray-R…	2015-03	2017-06-30 19:44:00	2017-06-30 19:44:00		29-35		1	47		Rev. Argent. Microbiol.								spa					PubMed		PMID: 25735216			http://www.ncbi.nlm.nih.gov/pubmed/25735216		Child; Children; FilmArray; Humans; Immunofluorescence; Inmunofluorescencia; Multiplex Polymerase Chain Reaction; Niños; Respiratory tract infections; respiratory viruses; Retrospective Studies; RT-PCR; Virus Diseases; Virus respiratorios
0	0	1994	Bornkessel, B.	[Rhino- and coronaviruses. Important pathogens of the common cold]	Medizinische Monatsschrift Fur Pharmazeuten		0342-9601				1994-10	2017-06-30 20:03:00	2017-06-30 20:03:00		306-308		10	17		Med Monatsschr Pharm								ger					PubMed		PMID: 7990751			http://www.ncbi.nlm.nih.gov/pubmed/7990751		Adolescent; Adult; Child; Child, Preschool; Common Cold; coronavirus; Coronavirus Infections; Female; Humans; Infant; Male; Picornaviridae Infections; rhinovirus; risk factors
0	0	2010	Zhu, Na; Tan, Wen-Jie	[Role of autophagy in human coronavirus replication and pathogenesis]	Bing Du Xue Bao = Chinese Journal of Virology		1000-8721				2010-11	2017-06-30 19:50:00	2017-06-30 19:50:00		496-499		6	26		Bing Du Xue Bao								chi					PubMed		PMID: 21344756			http://www.ncbi.nlm.nih.gov/pubmed/21344756		Animals; Autophagy; Coronaviridae; Coronaviridae Infections; Humans; virus replication
0	0	2009	Wang, Xiao-Jing; Yan, Wei-Ming; Zhang, Jiang-Guo; Wang, Hong-Wu; Zou, Yong; Luo, Xiao-Ping; Ning, Qin	[Role of CD4-CD8- T cells in the murine hepatitis virus type 3 induced chronic viral hepatitis]	Zhonghua Gan Zang Bing Za Zhi = Zhonghua Ganzangbing Zazhi = Chinese Journal of Hepatology		1007-3418			OBJECTIVE: To investigate role of CD4-CD8- T cells in murine hepatitis virus type 3 (MHV-3) induced chronic viral hepatitis in C3H/Hej mice and to identify their surface markers. METHODS: Thirty C3H/Hej mice received 10 Pfu MHV-3 intraperitoneally, the CD4-CD8- T cells were isolated using magnetic bead sorting on 0, 4, 15, 30, 40 days post MHV-3 infection. The cytotoxic effects of CD4-CD8- T cell…	2009-03	2017-06-30 19:53:00	2017-06-30 19:53:00		180-183		3	17		Zhonghua Gan Zang Bing Za Zhi								chi					PubMed		PMID: 19335979			http://www.ncbi.nlm.nih.gov/pubmed/19335979		Animals; CD4-Positive T-Lymphocytes; CD8-Positive T-Lymphocytes; Coronavirus Infections; Female; Flow Cytometry; Hepatitis, Viral, Animal; Liver; Mice; Mice, Inbred C3H; Murine hepatitis virus; Spleen; Time Factors; T-Lymphocyte Subsets
0	0	1998	Bajolet, O.; Chippaux-Hyppolite, C.	[Rotavirus and other viruses of diarrhea]	Bulletin De La Societe De Pathologie Exotique (1990)		0037-9085			Rotaviruses represent 80% of recognized viral etiologies and 140 million cases of diarrhea per year. They strike young children with similar frequency throughout the world, but the mortality rate is high in developing countries only, with some 870,000 deaths per year (WHO, 1997). Rotaviruses belong to the family of Reoviridae; they are segmented bicatenary RNA viruses, which explains their geneti…	1998	2017-06-30 20:01:00	2017-06-30 20:01:00		432-437		5 Pt 1-2	91		Bull Soc Pathol Exot								fre					PubMed		PMID: 10078381			http://www.ncbi.nlm.nih.gov/pubmed/10078381		Animals; Antibodies, Viral; Antigens, Viral; Caliciviridae Infections; Capsid; Capsid Proteins; Child; Developing Countries; Diarrhea; Disease Reservoirs; DNA-Directed RNA Polymerases; Feces; Food Microbiology; Gastroenteritis; Hemagglutinins, Viral; Humans; Molecular Epidemiology; Norwalk virus; Rotavirus; Rotavirus Infections; Sanitation; Serotyping; Viral Nonstructural Proteins; Virion; Virus …
1	1	1976	Sarateanu, D. E.; Ehrengut, W.	[Seasonal patterns of coronavirus infections in Hamburg]	Immunitat Und Infektion					During a serological surveillance programme between October 1974 and September 1975 in Hamburg, 1624 sera from all age groups of the population were examined for the presence of coronavirus antibodies (OC 43 agent). 61,51% of the sera showed HI-titres between 1:8 and 1:128. The geometric mean antiboty titre (GMT) for the whole group was 1:12,2. The serological seasonal pattern suggests that coron…	1976-06	2017-06-30 20:09:00	2017-06-30 20:09:00		141-143		3	4		Immun. Infekt.								ger					PubMed		PMID: 965034			http://www.ncbi.nlm.nih.gov/pubmed/965034		Adolescent; Adult; Aged; Age Factors; Child; Child, Preschool; Germany, West; Humans; Infant; Middle Aged; Periodicity; Seasons
0	0	2007	Xing, Jiang-feng; Zhu, Ru-nan; Qian, Yuan; Zhao, Lin-qing; Deng, Jie; Wang, Fang; Sun, Yu	[Sequence analysis for genes encoding nucleoprotein and envelope protein of a new human coronavirus NL63 identified from a pediatric patient in Beijing by bioinformatics]	Bing Du Xue Bao = Chinese Journal of Virology		1000-8721			The aim of this study was to characterize the N and E protein encoding genes of a new human coronavirus (HCoV-NL63) which was identified from one of the clinical specimens (BJ8081) collected from a 12 years-old patient with acute respiratory infection in Beijing. The complete N and E gene sequences of HCoV-NL63 were amplified from clinical sample by RT-PCR, then were cloned into the pCF-T and pUC…	2007-07	2017-06-30 19:55:00	2017-06-30 19:55:00		245-251		4	23		Bing Du Xue Bao								chi					PubMed		PMID: 17894224			http://www.ncbi.nlm.nih.gov/pubmed/17894224		Amino Acid Sequence; Child; China; Computational Biology; coronavirus; Coronavirus Infections; Humans; Molecular Sequence Data; Nucleocapsid Proteins; Phylogeny; Protein Structure, Secondary; Sequence Analysis, DNA; Sequence Homology, Amino Acid; Viral Envelope Proteins
0	0	2016	Zhang, Lihua; Wu, Cuilan; Zhang, Zhipeng; He, Yining; Li, Heming; Qin, Lili; Wei, Tianchao; Mo, Meilan; Wei, Ping	[Sequencing and Serologic Identification of S1 Genes of Infectious Bronchitis Viruses Isolated during 2012-2013 in Guangxi Province, China]	Bing Du Xue Bao = Chinese Journal of Virology		1000-8721			We wished to ascertain the prevalence as well as the genetic and antigenic variation of infectious bronchitis viruses (IBVs) circulating in the Guangxi Province of China in recent years. The S1 gene of 15 IBV field isolates during 2012-2013 underwent analyses in terms of the similarity of amino-acid sequences, creation of phylogenetic trees, recombination, and serologic identification. Similariti…	2016-01	2017-06-30 19:38:00	2017-06-30 19:38:00		62-69		1	32		Bing Du Xue Bao								chi					PubMed		PMID: 27295885			http://www.ncbi.nlm.nih.gov/pubmed/27295885		Animals; Antibodies, Viral; Chickens; China; Coronavirus Infections; genetic variation; Genotype; infectious bronchitis virus; Molecular Sequence Data; Phylogeny; Poultry Diseases; Sequence Homology, Amino Acid; Spike Glycoprotein, Coronavirus
1	1	2004	Rumel', N. B.; Muradian, A. Ia; Osidak, L. V.; Sirotkin, A. K.; Golovanova, A. K.; Iurlova, T. I.	[Seroepidemiological study of coronavirus infection in children and adults in St. Petersburg]	Zhurnal Mikrobiologii, Epidemiologii, I Immunobiologii		0372-9311			As the result of prolonged (17 years) observations of patients with acute respiratory infections hospitalized in basic departments of clinics of the Research Institute of Influenza, coronavirus infection was found to be the cause of respiratory diseases, on the average, in 12% of cases (in some years in 6.8% to 28.6% of cases). The analysis of extensive morbidity rates among different age groups …	2004-08	2017-06-30 19:59:00	2017-06-30 19:59:00		21-26		4			Zh. Mikrobiol. Epidemiol. Immunobiol.								rus					PubMed		PMID: 15481914			http://www.ncbi.nlm.nih.gov/pubmed/15481914		Acute Disease; Adolescent; Adult; Antibodies, Viral; Child; Child, Preschool; Cohort Studies; coronavirus; Coronavirus Infections; Cross Infection; Hospitals; Humans; Incidence; Infant; Infant, Newborn; Nasal Mucosa; Respiratory tract infections; risk factors; Russia; Seroepidemiologic Studies
0	0	1986	Battaglia, M.; Lutz, H.; Wyler, R.	[Serologic overview study of the transmission of bovine coronavirus in Switzerland]	Schweizer Archiv Fur Tierheilkunde		0036-7281				1986-04	2017-06-30 20:06:00	2017-06-30 20:06:00		213-218		4	128		Schweiz. Arch. Tierheilkd.								ger					PubMed		PMID: 3012773			http://www.ncbi.nlm.nih.gov/pubmed/3012773		Animals; Antibodies, Viral; Cattle; Cattle Diseases; Coronaviridae Infections; Diarrhea; Fluorescent Antibody Technique; Switzerland
0	0	1969	Liebermann, H.	[Serological diagnosis of transmissible gastroenteritis in swine]	Archiv Fur Experimentelle Veterinarmedizin		0003-9055				1969	2017-06-30 20:09:00	2017-06-30 20:09:00		811-826		4	23		Arch Exp Veterinarmed								ger					PubMed		PMID: 4990544			http://www.ncbi.nlm.nih.gov/pubmed/4990544		Animals; antibodies; Culture Techniques; Cytopathogenic Effect, Viral; Gastroenteritis, Transmissible, of Swine; Neutralization Tests; swine; Thyroid Gland; Virus Cultivation; Viruses, Unclassified
1	1	1989	Herbst, W.; Klatt, E.; Schliesser, T.	[Serological diagnostic studies of the occurrence of coronavirus infections in cattle with respiratory diseases]	Berliner Und Munchener Tierarztliche Wochenschrift		0005-9366			Of paired serum samples of 196 cattle with respiratory disease from 37 herds which were tested for hemagglutination inhibiting antibodies against coronavirus (BCV) 185 of the first specimens and 190 of the second ones gave positive results. This difference was due to five animals of five different farms showing seroconversions between the time of the blood collections. A significant rise in antib…	1989-04-01	2017-06-30 20:05:00	2017-06-30 20:05:00		129-131		4	102		Berl. Munch. Tierarztl. Wochenschr.								ger					PubMed		PMID: 2541678			http://www.ncbi.nlm.nih.gov/pubmed/2541678		Animals; Antibodies, Viral; Cattle; Cattle Diseases; Coronaviridae; Coronaviridae Infections; Hemagglutination Inhibition Tests; Respiratory tract infections
0	0	1983	van Arendonk, J. A.; Renkema, J. A.	[Simulation as an aid in the study of the course and effects of an infectious animal disease. A prospective study exemplified by transmissible gastroenteritis in a pig breeding farm]	Tijdschrift Voor Diergeneeskunde		0040-7453			The possibilities of applying simulation in a study on the occurrence and effects of infectious animal disease are reported. For this purpose a model of transmissible gastroenteritis (TGE) was designed on a pig-multiplying farm. Using this model, the effects of certain management policies on the financial loss caused by TGE were quantified. It is concluded that computer simulation may be of great…	1983-08-15	2017-06-30 20:06:00	2017-06-30 20:06:00		608-614		15-16	108		Tijdschr Diergeneeskd								dut					PubMed		PMID: 6636091			http://www.ncbi.nlm.nih.gov/pubmed/6636091		Animal Husbandry; Animals; Costs and Cost Analysis; Female; Gastroenteritis, Transmissible, of Swine; Male; Models, Biological; Prospective Studies; swine
0	0	2011	Takao, Shinichi; Hara, Michimaru; Okazaki, Tomio; Suzuki, Kazuo	[Simultaneous multiple assay (Luminex xTAG respiratory viral panel FAST assay) efficacy in human respiratory virus detection]	Kansenshogaku Zasshi. The Journal of the Japanese Association for Infectious Diseases		0387-5911			Luminex xTAG respiratory viral panel FAST (RVP FAST) assay detects 17 human respiratory virus strains per measurement. Studying RVP FAST efficacy in detecting respiratory viruses in 67 aspirate samples from the nasal cavities of children with acute respiratory infection, we compared RVP FAST results to those of conventional nucleic acid amplification tests (NAT), e.g., real-time PCR, targeting 8 …	2011-01	2017-06-30 19:50:00	2017-06-30 19:50:00		31-36		1	85		Kansenshogaku Zasshi								jpn					PubMed		PMID: 21404604			http://www.ncbi.nlm.nih.gov/pubmed/21404604		Adolescent; Child; Child, Preschool; Humans; Infant; Nucleic Acid Amplification Techniques; Respiratory tract infections; Sensitivity and Specificity; virology
0	0	1994	Goncharuk, E. I.; Shevtsova, Z. V.; Rumel', N. B.; Krylova, R. I.	[Spontaneous coronavirus infection in monkeys]	Zhurnal Mikrobiologii, Epidemiologii, I Immunobiologii		0372-9311			A high level of the spread of coronavirus (CV) infection among hamadryas baboons and macaques of different species (about 50%), both resident in the animal house and imported, has been established. The tropism of CV to the gastrointestinal and respiratory tracts has been demonstrated. The course of spontaneous CV infection is accompanied by enterocolitis and/or pneumonia with periodic exacerbatio…	1994-09	2017-06-30 20:03:00	2017-06-30 20:03:00		109-114			Suppl 1		Zh. Mikrobiol. Epidemiol. Immunobiol.								rus					PubMed		PMID: 7856336			http://www.ncbi.nlm.nih.gov/pubmed/7856336		Animals; Antibodies, Viral; Cercopithecus aethiops; coronavirus; Coronavirus Infections; Macaca; Microscopy, Electron; Monkey Diseases; Papio
0	0	1981	van der Berg, H. S.; de Leeuw, P. W.; König, C. D.	[Studies on the aetiology of neonatal diarrhoea in veal calves (author's transl)]	Tijdschrift Voor Diergeneeskunde		0040-7453			A herd of sixty-two veal calves was studied to determine whether there was a relationship between neonatal diarrhoea and infections with rotavirus, bovine coronavirus, Salmonella and K99-positive E. coli. Examination of the animals was negative for salmonellosis. Clinical findings and serological testing did not suggest that K99-positive E. coli was a factor in aetiology. Bovine coronavirus was i…	1981-12-15	2017-06-30 20:08:00	2017-06-30 20:08:00		1265-1271		24	106		Tijdschr Diergeneeskd								dut					PubMed		PMID: 7324021			http://www.ncbi.nlm.nih.gov/pubmed/7324021		Animals; Cattle; Cattle Diseases; Diarrhea; Feces
0	0	2004	Fu, Hong-Yan; Xu, Bo; Gong, Ze-Hui	[Study on mice hepatitis virus]	Sheng Li Ke Xue Jin Zhan [Progress in Physiology]		0559-7765				2004-10	2017-06-30 19:59:00	2017-06-30 19:59:00		367-370		4	35		Sheng Li Ke Xue Jin Zhan								chi					PubMed		PMID: 15727223			http://www.ncbi.nlm.nih.gov/pubmed/15727223		Adjuvants, Immunologic; Animals; Coronavirus Infections; Disease Models, Animal; Mice; Murine hepatitis virus; RNA, Viral
0	0	2014	Mal'dov, D. G.; Bel'kov, A. P.; Il'ichev, A. V.; Astashkin, E. I.; Grigorian, S. S.; Andronova, V. L.; Galegov, G. A.	[Substances from pyrolised tissues of reptile carcases differently modulate immunity of mammals of both sexes]	Antibiotiki I Khimioterapiia = Antibiotics and Chemoterapy [sic]		0235-2990			Substances with gender action on immunity were detected in water soluble hydrolised matter from reptile carcases. The gender action was shown on isolated blood neutrophils, whole blood and in vivo by the antiviral activity on experimental animals, contaminated with three types of viruses: Herpes simplex type 1, the virus of encephalomyocarditis and the virus of hepatitis of mice. The possible mec…	2014	2017-06-30 19:45:00	2017-06-30 19:45:00		16-21		2019-03-04	59		Antibiot. Khimioter.								rus					PubMed		PMID: 25300117			http://www.ncbi.nlm.nih.gov/pubmed/25300117		Animals; Cardiovirus Infections; Complex Mixtures; Coronavirus Infections; Encephalomyocarditis virus; Female; Hepatitis, Viral, Animal; Herpes Simplex; Herpesvirus 1, Human; Humans; Immunity, Innate; Male; Mice; Murine hepatitis virus; NADPH Oxidase; Neutrophils; Protein Kinase C; Reptiles; Sex Factors; Viral load
0	0	1989	Rukhadze, G. G.; Shcheglova, E. Iu; Aliper, T. I.; Khaustov, V. I.; Sergeev, V. A.	[Subunit components of transmissive gastroenteritis virus of swine: preparing purified substances and assessing antigenic properties]	Voprosy Virusologii		0507-4088			Two different methods were used to prepare subunit components of transmissible gastroenteritis (TGE) virus. The ultrastructure of the peplomer glycoprotein E2 of TGE virus was studied. The presence of detergent NP-40 was shown to prevent the formation of this glycoprotein aggregates. In dialysed preparations, the peplomers are aggregated to form multimer structures, the so-called "rosettes". The …	1989-06	2017-06-30 20:05:00	2017-06-30 20:05:00		319-325		3	34		Vopr. Virusol.	[Subunit components of transmissive gastroenteritis virus of swine							rus					PubMed		PMID: 2552685			http://www.ncbi.nlm.nih.gov/pubmed/2552685		Animals; Antibodies, Viral; Antibody Formation; Antigens, Viral; Coronaviridae; Electrophoresis, Polyacrylamide Gel; Fluorescent Antibody Technique; Gastroenteritis, Transmissible, of Swine; Glycoproteins; Guinea Pigs; Immunization; Microscopy, Electron; Rosette Formation; swine; Transmissible gastroenteritis virus
0	0	1989	Sergeev, V. A.; Gurbanov, S. M.; Nepoklonov, E. A.; Kurnosov, A. N.	[Suspension culturing of swine transmissible gastroenteritis virus]	Voprosy Virusologii		0507-4088				1989-02	2017-06-30 20:05:00	2017-06-30 20:05:00		103-106		1	34		Vopr. Virusol.								rus					PubMed		PMID: 2543136			http://www.ncbi.nlm.nih.gov/pubmed/2543136		Animals; Cells, Cultured; Coronaviridae; Gastroenteritis, Transmissible, of Swine; swine; Transmissible gastroenteritis virus; Viral Vaccines
0	0	1974	Gagnon, A. N.; Dulac, G. C.; Marsolais, G.; Lussier, G.; Marois, P.	[Swine diseases of viral etiology in the province of Quebec. II. Transmissible gastroenteritis]	The Canadian Veterinary Journal = La Revue Veterinaire Canadienne		0008-5286				1974-11	2017-06-30 20:09:00	2017-06-30 20:09:00		316-318		11	15		Can. Vet. J.								fre					PubMed		PMID: 4434311 PMCID: PMC1696718			http://www.ncbi.nlm.nih.gov/pubmed/4434311		Animals; Gastroenteritis, Transmissible, of Swine; Neutralization Tests; Quebec; swine
0	0	1973	Ríha, J.; Hradil, M.	[Technics in the determination of economic effectiveness of the veterinary service in cases of porcineviral gastroenteritis]	Veterinarni Medicina		0375-8427				1973-06	2017-06-30 20:09:00	2017-06-30 20:09:00		389-394		6	18		Vet Med (Praha)								cze					PubMed		PMID: 4199844			http://www.ncbi.nlm.nih.gov/pubmed/4199844		Abattoirs; Animals; Body Weight; Costs and Cost Analysis; Czechoslovakia; Economics; Gastroenteritis, Transmissible, of Swine; swine; Veterinary Medicine
0	0	2007	Freymuth, François; Vabret, Astrid; Dina, Julia; Petitjean, Joëlle; Gouarin, Stéphanie	[Techniques used for the diagnostic of upper and lower respiratory tract viral infections]	La Revue Du Praticien		0035-2640			Techniques used for the diagnostic of upper and lower respiratory tract viral infections Techniques used for the diagnostic of upper and lower respiratory tract viral infections include conventional procedures and the new molecular tools. Serology has no interest for diagnosis. Antigen detection can be carried out by simple, easy and cheap tools. They are available at hospital and in community pr…	2007-11-15	2017-06-30 19:55:00	2017-06-30 19:55:00		1876-1882		17	57		Rev Prat								fre					PubMed		PMID: 18095623			http://www.ncbi.nlm.nih.gov/pubmed/18095623		Acute Disease; Antigens, Viral; DNA, Viral; Humans; Immunocompromised host; Nasal Mucosa; polymerase chain reaction; Respiratory tract infections
0	0	1987	Dureux, J. B.; Canton, P.; Chavanet, P.; Chippaux, C.; Dupeyron, J. P.; Estavoyer, J. M.; Giorgi, C.; Jaeger, A.; Jehl, F.; Kazmierzack, A.	[Teicoplanin and Gram-positive coccus infections. Results of a multicenter study on 66 cases]	Pathologie-Biologie		0369-8114			Sixty-six cases of Gram positive infections were treated with teicoplanin in an open multicenter study, comprising 7 centers in Eastern France. There were 38 male patients and 28 females. Teicoplanin was given at a dose of 400 mg daily for a mean duration of 18.4 days. The most common infections were due to Staphylococcus aureus, found in 43 out of 56 documented cases. 69 (89.9%) of the 78 Gram +…	1987-05	2017-06-30 20:05:00	2017-06-30 20:05:00		511-515		5	35		Pathol. Biol.								fre					PubMed		PMID: 2956564			http://www.ncbi.nlm.nih.gov/pubmed/2956564		Adolescent; Adult; Aged; Aged, 80 and over; Aminoglycosides; Anti-Bacterial Agents; Bacterial Infections; Clinical Trials as Topic; Drug Evaluation; Drug Tolerance; Female; Glycopeptides; Gram-Positive Bacteria; Humans; Male; Middle Aged; Staphylococcal Infections; Teicoplanin
0	0	1973	Filimonov, V. M.	[Testing of tilan and dipasphene in infectious gastroenterocolitis of swine]	Veterinariia		0042-4846				1973-12	2017-06-30 20:09:00	2017-06-30 20:09:00		54-56			12		Veterinariia								rus					PubMed		PMID: 4131663			http://www.ncbi.nlm.nih.gov/pubmed/4131663		Animals; Anti-Bacterial Agents; Chlortetracycline; Dihydrostreptomycin Sulfate; Drug Combinations; Ethylenediamines; Gastroenteritis, Transmissible, of Swine; Penicillin V; swine
0	0	1982	Wang, J. D.	[The clinical significance and exploration of the nature of the theory of "the lung and the large intestine are interior-exteriorly related" in traditional Chinese medicine]	Zhong Xi Yi Jie He Za Zhi = Chinese Journal of Modern Developments in Traditional Medicine		0254-9034				1982-04	2017-06-30 20:08:00	2017-06-30 20:08:00		66, 77-81		2	2		Zhong Xi Yi Jie He Za Zhi								chi					PubMed		PMID: 6222820			http://www.ncbi.nlm.nih.gov/pubmed/6222820		Adult; Animals; Female; Humans; intestinal diseases; Intestine, Large; lung; Male; Medicine, Chinese Traditional; Medicine, East Asian Traditional; Middle Aged; Rabbits; Respiratory Distress Syndrome, Adult
0	0	1976	Kubín, I.; Vozenílkov-57a, J.	[The course of viral gastroenteritis of swine in Czechoslovakia during the period of 1971 to 1973 and its economic consequences]	Veterinarni Medicina		0375-8427			Transmissible gastroenteritis of swine (TGE) was studied in detail for three years; over-all survey on epizootologic and commercial properties of this disease was thus obtained. Occurrence of TGE, its seasonal character, indices of morbidity, mortality and lethality were evaluated statistically. The morbidity rate dropped in 1973 from 68% to 41% in comparison with the year 1972, as well as the mo…	1976-10	2017-06-30 20:09:00	2017-06-30 20:09:00		577-588		10	21		Vet Med (Praha)								cze					PubMed		PMID: 828985			http://www.ncbi.nlm.nih.gov/pubmed/828985		Animals; Czechoslovakia; Economics; Gastroenteritis, Transmissible, of Swine; swine
1	1	2015	Ishikane, Masahiro; Kato, Hirofumi; Kawabata, Kunio; Ito, Hiroaki; Kanayama, Atsuhiro; Matsui, Tamano; Oishi, Kazunori	[The Cutting-edge of Medicine; A recent trend of emerging infections: MERS and Avian influenza A (H7N9)]	Nihon Naika Gakkai Zasshi. The Journal of the Japanese Society of Internal Medicine		0021-5384				2015-01-10	2017-06-30 19:40:00	2017-06-30 19:40:00		114-119		1	104		Nippon Naika Gakkai Zasshi	[The Cutting-edge of Medicine; A recent trend of emerging infections							jpn					PubMed		PMID: 26571785			http://www.ncbi.nlm.nih.gov/pubmed/26571785		Animals; Birds; Communicable Diseases, Emerging; Coronavirus Infections; Humans; Influenza A Virus, H5N1 Subtype; Influenza A Virus, H7N9 Subtype; Influenza, Human; Influenza in Birds
0	0	2012	Jin, Yu; Zhang, Rong-Fang; Xie, Zhi-Ping; Gao, Han-Chun; Yan, Kun-Long; Yuan, Xin-Hui; Song, Jing-Rong; Hou, Yun-De; Duan, Zhao-Jun	[The detection and clinical feature of HcoV-nL63 in children with acute respiratory tract infection in Lanzhou city]	Zhonghua Shi Yan He Lin Chuang Bing Du Xue Za Zhi = Zhonghua Shiyan He Linchuang Bingduxue Zazhi = Chinese Journal of Experimental and Clinical Virology		1003-9279			OBJECTIVE: To investigate the prevalence and clinical characterization of HCoV-NL63 (NL63) in children with acute respiratory tract infections (ARTIs) in Lanzhou with other respiratory viruses. The prevalence of HBoV1 in ALRTI was obviously city,China. METHOD: From November 2006 to October 2009,1169 nasopharyngeal aspirates (NPA) were collected from children under 14 years old with ARTIs. Samples…	2012-12	2017-06-30 19:48:00	2017-06-30 19:48:00		409-411		6	26		Zhonghua Shi Yan He Lin Chuang Bing Du Xue Za Zhi								chi					PubMed		PMID: 23627015			http://www.ncbi.nlm.nih.gov/pubmed/23627015		Acute Disease; Adolescent; Child; Child, Preschool; China; Coronavirus NL63, Human; Female; Humans; Infant; Infant, Newborn; Male; prevalence; Respiratory tract infections
0	0	2012	Gao, Xiao-Qian; Jin, Yu; Xie, Zhi-Ping; Gao, Han-Chun; Xie, Le-Yun; Zhang, Jian; Duan, Zhao-Jun	[The epidemiological study of adenovirus in children with respiratory tract infections in Nanjing area from 2010 to 2011]	Bing Du Xue Bao = Chinese Journal of Virology		1000-8721			To investigate the epidemiological features and types of human adenoviruses (ADV) in children with acute respiratory tract infection in Nanjing area, China. Nasopharyngeal aspirates and nasopharyngeal swabs were collected from 644 outpatients or hospitalized pediatric patients with ARTI at the Children Hospital of Nanjing, Jiangsu Province, China, between August 2010 and July 2011. Adenoviruses w…	2012-09	2017-06-30 19:48:00	2017-06-30 19:48:00		531-535		5	28		Bing Du Xue Bao								chi					PubMed		PMID: 23233929			http://www.ncbi.nlm.nih.gov/pubmed/23233929		Adenoviridae; Adenoviridae Infections; Child; Child, Preschool; China; Female; Humans; Infant; Male; Molecular Sequence Data; Phylogeny; Respiratory tract infections
0	0	2014	Nau, Jean-Yves	[The European Union faces an epidemic of viral diarrhea from American pigs]	Revue Medicale Suisse		1660-9379				2014-05-14	2017-06-30 19:46:00	2017-06-30 19:46:00		1090-1091		430	10		Rev Med Suisse								fre					PubMed		PMID: 24930160			http://www.ncbi.nlm.nih.gov/pubmed/24930160		Animals; Coronavirus Infections; Europe; European Union; Humans; porcine epidemic diarrhea virus; swine; Swine Diseases; United States
0	0	1994	Goncharuk, E. I.; Shevtsova, Z. V.; Krylova, R. I.; Rumel', N. B.; Stetsenko, V. I.	[The experimental coronavirus infection of monkeys]	Mikrobiolohichnyi Zhurnal (Kiev, Ukraine: 1993)		1028-0987			The coronavirus (CV) infection has been reproduced on monkeys (Macaca mulatta) for the first time. The strain CVRM 281, obtained from rhesus monkey who died of the spontaneous CV injection, has been used for the infection. The experimental CV infection has a chronic current with periodical relapses and virus persistence. Gastrointestinal tract (enterocolitis) and respiratory tract (pneumonia) are…	1994-06	2017-06-30 20:03:00	2017-06-30 20:03:00		65-71		3	56		Mikrobiol. Z.								rus					PubMed		PMID: 7952229			http://www.ncbi.nlm.nih.gov/pubmed/7952229		Animals; Antibodies, Viral; coronavirus; Coronavirus Infections; Disease Models, Animal; Feces; Macaca mulatta; Male; Monkey Diseases; Serial Passage; Time Factors
0	0	1974	Becker, W.; Teufel, P.; Mields, W.	[The immune peroxidase method for demonstration of viral and chlamydia antigens. 3. Demonstration of TGE-virus antigen in porcine thyroid gland cell cultures]	Zentralblatt Fur Veterinarmedizin. Reihe B. Journal of Veterinary Medicine. Series B		0514-7166				1974-02	2017-06-30 20:09:00	2017-06-30 20:09:00		59-65		1	21		Zentralblatt Veterinarmedizin Reihe B								ger					PubMed		PMID: 4207431			http://www.ncbi.nlm.nih.gov/pubmed/4207431		Animals; Antigens, Bacterial; Antigens, Viral; Cells, Cultured; Gastroenteritis, Transmissible, of Swine; Immunoglobulins; Peroxidases; swine; Thyroid Gland; Viruses, Unclassified
0	0	1989	Marois, P.; Di Franco, E.; Boulay, G.; Flipot, P.; Assaf, R.; Lamoureux, G.	[The influence of previous infections on the development of experimental swine pleuropneumonia in specific pathogen free pigs]	Canadian Journal of Veterinary Research = Revue Canadienne De Recherche Veterinaire		0830-9000			This study was designed to determine in six-week old specific pathogen free pigs, the effect of previous experimental exposure to Mycoplasma hyopneumoniae and transmissible gastroenteritis virus on a challenge infection with Actinobacillus pleuropneumoniae. Pigs exposed simultaneously to M. hyopneumoniae and transmissible gastroenteritis virus appeared more resistant to challenge (one week later)…	1989-10	2017-06-30 20:05:00	2017-06-30 20:05:00		394-399		4	53		Can. J. Vet. Res.								fre					PubMed		PMID: 2531628 PMCID: PMC1255565			http://www.ncbi.nlm.nih.gov/pubmed/2531628		Actinobacillus Infections; Animals; Blood Proteins; Gastroenteritis, Transmissible, of Swine; Immunity, Innate; Immunoglobulin G; Mycoplasma Infections; Pleuropneumonia; Specific Pathogen-Free Organisms; swine; Swine Diseases
0	0	2016	Wu, Xiaoping; Pan, Shulei; Zhou, Wuduo; Wu, Yijiang; Huang, Yifan; Wu, Baocheng	[The Isolation and Identification of Infectious Bronchitis Virus PTFY Strain in Muscovy Ducks]	Bing Du Xue Bao = Chinese Journal of Virology		1000-8721			In July 2009, some farms of breeding Muscovy ducks on the peak of egg laying suffered the decrease of hatching rate and the quality of the eggs showing low mortality and no evident respiratory symptoms. The swelling and congestive ovary was visible after autopsy. This study was brought out for the diagnosis of these cases. The virus was isolated and identified by the methods of virus culture in c…	2016-03	2017-06-30 19:38:00	2017-06-30 19:38:00		203-209		2	32		Bing Du Xue Bao								chi					PubMed		PMID: 27396165			http://www.ncbi.nlm.nih.gov/pubmed/27396165		Amino Acid Sequence; Animals; Chick Embryo; Coronavirus Infections; Ducks; Female; infectious bronchitis virus; Molecular Sequence Data; Phylogeny; Poultry Diseases; Sequence Alignment
0	0	1970	Vetterlein, W.; Lichermann, H.	[The morphological development of the virus of transmissible gastroenteritis as compared to other viruses]	Archiv Fur Experimentelle Veterinarmedizin		0003-9055				1970	2017-06-30 20:09:00	2017-06-30 20:09:00		549-558		2	24		Arch Exp Veterinarmed								ger					PubMed		PMID: 4325731			http://www.ncbi.nlm.nih.gov/pubmed/4325731		Animals; Cell Membrane; Culture Techniques; Endoplasmic Reticulum; Enterovirus; Gastroenteritis, Transmissible, of Swine; Membranes; Microscopy, Electron; Orthomyxoviridae; swine
0	0	1987	Stampniok, K.; Stampniok, I.; Zessin, G.; Kala, H.; Fichtner, D.	[The pharmaceutical-technological production of oral vaccines on the model of the Riems TGE vaccine]	Archiv Fur Experimentelle Veterinarmedizin		0003-9055				1987-09	2017-06-30 20:05:00	2017-06-30 20:05:00		656-659		5	41		Arch Exp Veterinarmed								ger					PubMed		PMID: 2829768			http://www.ncbi.nlm.nih.gov/pubmed/2829768		Administration, Oral; Animals; Coronaviridae; Gastroenteritis, Transmissible, of Swine; swine; Transmissible gastroenteritis virus; Viral Vaccines
0	0	1989	Yus, E.; Laviada, M. D.; Moreno, L.; Castro, J. M.; Escribano, J. M.; Simarro, I.	[The prevalence of antibodies to influenza virus and respiratory coronavirus in fattening pigs in Spain]	Zentralblatt Fur Veterinarmedizin. Reihe B. Journal of Veterinary Medicine. Series B		0514-7166			The presence of antibodies to two influenza viruses of the type A (H1N1 and H3N2) and to a porcine respiratory coronavirus was investigated in a study lasting a year. 735 blood serum samples were collected from 79 closed pig fattening farms in the province Segovia (Spain). Hemagglutination inhibition was used with influenza viruses. The percentage of positive results was 78.5% and 62.5% respectiv…	1989-09	2017-06-30 20:05:00	2017-06-30 20:05:00		551-556		7	36		Zentralblatt Veterinarmedizin Reihe B								spa					PubMed		PMID: 2554624			http://www.ncbi.nlm.nih.gov/pubmed/2554624		Animals; Antibodies, Viral; Coronaviridae; Coronaviridae Infections; influenza A virus; Orthomyxoviridae Infections; prevalence; Spain; swine; Swine Diseases
0	0	2015	Lobodanov, S. A.; Kiselev, I. S.; Ammour, Y. I.; Gorbalenya, A. E.; Claas, E. C. J.; Zverev, V. V.; Faizuloev, E. B.	[The prevalence of the human rhinoviruses and coronaviruses circulating in the Moscow region during 2007-2012]	Voprosy Virusologii		0507-4088			The rhinoviruses and coronaviruses are the most common causative agents of the acute upper respiratory tract infection in humans. They include several species that vary in the pathogenicity, some causing severe respiratory tract diseases. In this work, the species prevalence of rhinoviruses and coronaviruses was studied in 92 virus-positive clinical patients that were collected at the area of the…	2015	2017-06-30 19:40:00	2017-06-30 19:40:00		31-36		3	60		Vopr. Virusol.								rus					PubMed		PMID: 26281304			http://www.ncbi.nlm.nih.gov/pubmed/26281304		Adult; Child; Child, Preschool; coronavirus; Coronavirus Infections; Female; Humans; Infant; Male; Moscow; Phylogeny; Picornaviridae Infections; polymerase chain reaction; prevalence; Respiratory tract infections; Retrospective Studies; rhinovirus; RNA, Viral; Sequence Analysis, RNA; Untranslated Regions
0	0	1993	Goncharuk, E. I.; Shevtsova, Z. V.; Rumel', N. B.; Fedorinov, V. V.	[The properties of simian coronavirus]	Voprosy Virusologii		0507-4088			Properties of 20 coronavirus (CV) isolates obtained from spontaneously infected Papio hamadryas and rhesus monkeys were investigated. Two of them were selected as simian CV prototype strains-CVRM 281 (rhesus monkey) and CVP 250 (Papio hamadryas), and can be offered as candidates to the Coronaviridae family. They are closely related to each other, but differ in some biological properties and polyp…	1993-06	2017-06-30 20:04:00	2017-06-30 20:04:00		126-129		3	38		Vopr. Virusol.								rus					PubMed		PMID: 8073751			http://www.ncbi.nlm.nih.gov/pubmed/8073751		Animals; Animals, Newborn; Antibodies, Viral; Chemical Phenomena; Chemistry, Physical; coronavirus; Coronavirus Infections; Disease Models, Animal; Macaca mulatta; Mice; Microscopy, Electron; Papio; Serial Passage
0	0	1988	Herbst, W.; Zhang, X. M.; Schliesser, T.	[The seroprevalence of coronavirus infections in the dog in West Germany (short report)]	Berliner Und Munchener Tierarztliche Wochenschrift		0005-9366				1988-11-01	2017-06-30 20:05:00	2017-06-30 20:05:00		381-383		11	101		Berl. Munch. Tierarztl. Wochenschr.								ger					PubMed		PMID: 2848491			http://www.ncbi.nlm.nih.gov/pubmed/2848491		Animals; Antibodies, Viral; Coronaviridae; Coronaviridae Infections; Dog Diseases; Dogs; Germany, West
0	0	1998	Szulakowski, P.; Pierzcha?a, W.	[The significance of viral infection in asthma]	Wiadomosci Lekarskie (Warsaw, Poland: 1960)		0043-5147			The aim of the paper was to systematize, according to recent literature data, the processes taking place in respiratory tract in the course of viral infections and to emphasize their relevance to the development of bronchial hyperreactivity and the pathogenesis of asthma. Furthermore, the pathophysiological mechanisms which may be responsible for chronic infection and successively for nonspecific…	1998	2017-06-30 20:01:00	2017-06-30 20:01:00		196-201		2019-03-04	51		Wiad. Lek.								pol					PubMed		PMID: 9658997			http://www.ncbi.nlm.nih.gov/pubmed/9658997		Adenoviridae; Adolescent; Adult; Asthma; Child; Child, Preschool; coronavirus; Humans; Infant; Infant, Newborn; Respiratory Hypersensitivity; Respiratory Syncytial Viruses; rhinovirus; Virus Diseases
0	0	1987	Mannl, A.; Pospischil, A.; Dahme, E.	[The submucous plexus (Meissner and Schabadasch) in the intestine of pigs. II. Experimental infection with coronaviruses (transmissible gastroenteritis, TGE; epizootic virus diarrhea, EVD) and rotaviruses]	Zentralblatt Fur Veterinarmedizin. Reihe A		0514-7158				1987-01	2017-06-30 20:06:00	2017-06-30 20:06:00		69-78		1	34		Zentralbl Veterinarmed A								ger					PubMed		PMID: 3031905			http://www.ncbi.nlm.nih.gov/pubmed/3031905		Animals; Coronaviridae Infections; Diarrhea; Gastroenteritis, Transmissible, of Swine; Intestines; Rotavirus Infections; Submucous Plexus; swine; Swine Diseases
0	0	2013	Kramarev, S. A.; Moshchich, A. P.	[The treatment of influenza and acute respiratory viral infections]	Likars'ka Sprava		1019-5297			Acute respiratory viral infections (ARVI) and influenza take a leading place in the structure of the general morbidity of the population in most countries of the world. Of etiotropic treatment of influenza and other ARVI include a wide spectrum of antiviral drugs, among which are the drugs with a restricted spectrum, basically used in influenza, and a general spectrum used in influenza and other …	2013-03	2017-06-30 19:47:00	2017-06-30 19:47:00		99-106		2			Lik. Sprava								rus					PubMed		PMID: 24605619			http://www.ncbi.nlm.nih.gov/pubmed/24605619		Acute Disease; Antiviral Agents; Clinical Trials as Topic; Humans; Indoles; Influenza, Human; Respiratory tract infections; Treatment Outcome
0	0	1997	Smelianskaia, M. V.; Prokhoriatova, E. V.; Volianski?, Iu L.; Babkin, V. F.; Panchenko, L. A.	[The use of the fluorescent probe method for the diagnosis of acute coronavirus intestinal infections in people]	Mikrobiolohichnyi Zhurnal (Kiev, Ukraine: 1993)		1028-0987			The scientific investigations conducted first allow using a method of fluorescent probes for the diagnosis of human coronaviral intestinal infection. The method is characterised by sensitivity, specificity, reproductivity and proximity. It is comparable, according to these parameters, with the methods of the third generation and may be recommended for putting into practical work of virological la…	1997-06	2017-06-30 20:02:00	2017-06-30 20:02:00		86-90		3	59		Mikrobiol. Z.								rus					PubMed		PMID: 9410400			http://www.ncbi.nlm.nih.gov/pubmed/9410400		Acute Disease; Cells, Cultured; Child; coronavirus; Coronavirus Infections; Feces; Fluorescent Dyes; Humans; Immune Sera; intestinal diseases; Microscopy, Fluorescence; Pyridinium Compounds; Sensitivity and Specificity
0	0	1973	Grezin, V. F.; Gulin, V. M.; Aksenov, V. I.; Kovalev, V. F.	[Therapeutic and prophylactic action of tylosin]	Veterinariia		0042-4846				1973-11	2017-06-30 20:09:00	2017-06-30 20:09:00		93			11		Veterinariia								rus					PubMed		PMID: 4780603			http://www.ncbi.nlm.nih.gov/pubmed/4780603		Aminoglycosides; Animals; Anti-Bacterial Agents; Gastroenteritis, Transmissible, of Swine; Lactones; swine
0	0	1983	Hofmann, W.	[Therapy and prevention of rotavirus and coronavirus infections in calves]	Berliner Und Munchener Tierarztliche Wochenschrift		0005-9366				1983-12-01	2017-06-30 20:06:00	2017-06-30 20:06:00		453-457		12	96		Berl. Munch. Tierarztl. Wochenschr.								ger					PubMed		PMID: 6320792			http://www.ncbi.nlm.nih.gov/pubmed/6320792		Animals; Cattle; Cattle Diseases; Coronaviridae Infections; Diarrhea; Female; Pregnancy; Pregnancy Complications, Infectious; Rotavirus Infections; Vaccination
0	0	2011	Xie, Zheng-de; Xiao, Yan; Liu, Chun-yan; Hu, Ying-hui; Yao, Yuan; Yang, Yan; Qian, Su-yun; Geng, Rong; Wang, Jian-wei; Shen, Kun-ling	[Three years surveillance of viral etiology of acute lower respiratory tract infection in children from 2007 to 2010]	Zhonghua Er Ke Za Zhi = Chinese Journal of Pediatrics		0578-1310			OBJECTIVE: Viruses are common pathogens of acute lower respiratory tract infection (ALRTI) in children. There are few studies on consecutive monitoring of viral pathogens of ALRTI in a larger cohort during the past several years. The aim of this study was to investigate the viral pathogens of ALRTI in children of different age groups and to outline the epidemic feature of different viruses. METHO…	2011-10	2017-06-30 19:49:00	2017-06-30 19:49:00		745-749		10	49		Zhonghua Er Ke Za Zhi								chi					PubMed		PMID: 22321179			http://www.ncbi.nlm.nih.gov/pubmed/22321179		Acute Disease; Adolescent; Child; Child, Preschool; China; Female; Human bocavirus; Humans; Infant; Male; Parainfluenza Virus 1, Human; Parvoviridae Infections; Respiratory Syncytial Virus, Human; Respiratory Syncytial Virus Infections; respiratory tract diseases; Respirovirus Infections
0	0	1989	Kvachev, V. G.; Sobko, A. I.; Garkavaia, E. G.; Tatskaia, V. N.; Bordonos, V. G.	[Thymus-dependent nature of the antigens of enteropathogenic viruses]	Mikrobiologicheskii Zhurnal		0201-8462			The nature of antigens in enteropathogenic animal viruses--coronavirus--an agent of transmissive gastroenteritis of pigs (TGE) and pig enterovirus of serotype VI was studied. Basing on the results of the histomorphometric study of the white spleen pulp under the individual introduction of viruses and in combination with the lymphoid chalone it was established that the developing immune response h…	1989-02	2017-06-30 20:05:00	2017-06-30 20:05:00		64-67		1	51		Mikrobiol. Zh.								rus					PubMed		PMID: 2542735			http://www.ncbi.nlm.nih.gov/pubmed/2542735		Adjuvants, Immunologic; Animals; Antibodies, Viral; Antigens, Viral; Drug Evaluation, Preclinical; Enterovirus; Enteroviruses, Porcine; Enterovirus Infections; Gastroenteritis, Transmissible, of Swine; Mice; Mice, Inbred C3H; swine; Swine Diseases; Thymus Gland; T-Lymphocytes; Transmissible gastroenteritis virus
0	0	1971	Eskildsen, M.	[Transmissible gastroenteritis (TGE) in swine. A survey supplied with own investigations]	Nordisk Veterinaermedicin		0029-1579				1971-03	2017-06-30 20:09:00	2017-06-30 20:09:00		145-151		3	23		Nord Vet Med								nor					PubMed		PMID: 5003808			http://www.ncbi.nlm.nih.gov/pubmed/5003808		Animals; Antigen-Antibody Reactions; Denmark; Diagnosis, Differential; Diarrhea; disease outbreaks; Enteritis; Gastroenteritis, Transmissible, of Swine; Immune Sera; swine; Swine Diseases; Viruses, Unclassified
0	0	1988	Bereiter, M.; Hasler, J.; Keller, H.	[Transmissible gastroenteritis (TGE) in Switzerland: antibody persistence after infection and seroepidemiologic studies of the significance of the TGE virus as the cause of diarrhea]	Schweizer Archiv Fur Tierheilkunde		0036-7281				1988-05	2017-06-30 20:05:00	2017-06-30 20:05:00		237-248		5	130		Schweiz. Arch. Tierheilkd.	[Transmissible gastroenteritis (TGE) in Switzerland							ger					PubMed		PMID: 2840736			http://www.ncbi.nlm.nih.gov/pubmed/2840736		Animals; Antibodies, Viral; Coronaviridae; disease outbreaks; Female; Gastroenteritis, Transmissible, of Swine; Male; Specific Pathogen-Free Organisms; swine; Switzerland; Transmissible gastroenteritis virus
0	0	1981	Lutter, K.; Kokles, R.; Wolter, R.; Klähn, J.; Zettl, H.	[Transmissible gastroenteritis in a swine raising unit of 1,200 productive sows. 2. Results of serological follow-up studies]	Archiv Fur Experimentelle Veterinarmedizin		0003-9055				1981	2017-06-30 20:08:00	2017-06-30 20:08:00		825-835		6	35		Arch Exp Veterinarmed								ger					PubMed		PMID: 6282233			http://www.ncbi.nlm.nih.gov/pubmed/6282233		Animals; Antibodies, Viral; Colostrum; Coronaviridae; Female; Follow-Up Studies; Gastroenteritis, Transmissible, of Swine; Pregnancy; Pregnancy Complications, Infectious; swine; Swine Diseases; Transmissible gastroenteritis virus; Viral Vaccines
0	0	1981	Lutter, K.; Koch, C.; Schwarz, M.; Schulze, B.; Klähn, J.; Kokles, R.; Wolter, R.; Thater, H.	[Transmissible gastroenteritis in a swine raising unit of 1,200 productive sows. 3. Course of selection-based eradication]	Archiv Fur Experimentelle Veterinarmedizin		0003-9055				1981	2017-06-30 20:08:00	2017-06-30 20:08:00		837-844		6	35		Arch Exp Veterinarmed								ger					PubMed		PMID: 6282234			http://www.ncbi.nlm.nih.gov/pubmed/6282234		Animals; Antibodies, Viral; Breeding; Female; Gastroenteritis, Transmissible, of Swine; Immunization, Secondary; Selection, Genetic; swine; Transmissible gastroenteritis virus; Vaccination
0	0	1981	Lutter, K.; Koch, C.; Zettl, H.; Kokles, R.; Wolter, R.; Klähn, J.	[Transmissible gastroenteritis in a swine-raising unit of 1,200 productive sows. 1. Clinical course, disease control and piglet loss]	Archiv Fur Experimentelle Veterinarmedizin		0003-9055				1981	2017-06-30 20:08:00	2017-06-30 20:08:00		817-823		6	35		Arch Exp Veterinarmed								ger					PubMed		PMID: 6282232			http://www.ncbi.nlm.nih.gov/pubmed/6282232		Animals; disease outbreaks; Female; Gastroenteritis, Transmissible, of Swine; Germany, East; swine; Transmissible gastroenteritis virus; Viral Vaccines
0	0	1976	Pensaert, M. B.	[Transmissible Gastroenteritis in Swine (author's transl)]	Tijdschrift Voor Diergeneeskunde		0040-7453			Transmissible gastroenteritis or TGE is a virus diarrhoea which occurs in pigs of all ages and is associated with high mortality rates in the young piglets. Growth of virus in the columnar epithelium of the small intestine causes atrophy of the intestinal villi, malabsorption, watery diarrhoea and dehydration. Faecal excretion of virus usually continues up to fourteen days after infection but chr…	1976-02-15	2017-06-30 20:09:00	2017-06-30 20:09:00		165-177		4	101		Tijdschr Diergeneeskd								dut					PubMed		PMID: 175523			http://www.ncbi.nlm.nih.gov/pubmed/175523		Animals; Antibodies, Viral; Carrier State; Feces; Gastroenteritis, Transmissible, of Swine; Humans; Immunity; Immunoglobulin A; Middle Aged; swine; Transmissible gastroenteritis virus
0	0	1978	Leopoldt, D.; Meyer, U.	[Transmissible gastroenteritis of swine as a model for infectious diarrhea]	Archiv Fur Experimentelle Veterinarmedizin		0003-9055			Transmissible gastro-enteritis is a virus-caused diarrhoeal disease of swine which may result in up to a total loss among newborn animals. Changes are, primarily, of pathologicoanatomic nature and take place in the small intestine. The epithelium of the intestinal villi is completely destroyed, and diarrhoea is the result. Deformation in blood composition is a secondary sequel. The diarrhoea prop…	1978	2017-06-30 20:08:00	2017-06-30 20:08:00		417-425		3	32		Arch Exp Veterinarmed								ger					PubMed		PMID: 211981			http://www.ncbi.nlm.nih.gov/pubmed/211981		Animals; Antibodies, Viral; Colostrum; Female; Gastroenteritis, Transmissible, of Swine; Immunity, Maternally-Acquired; Intestine, Small; Pregnancy; swine; Transmissible gastroenteritis virus; Vaccination
0	0	1972	Kubin, G.	[Transmissible gastroenteritis of swine]	Wiener Tierarztliche Monatsschrift		0043-535X				1972-05	2017-06-30 20:09:00	2017-06-30 20:09:00		161-165		5	59		Wien Tierarztl Monatsschr								ger					PubMed		PMID: 5067286			http://www.ncbi.nlm.nih.gov/pubmed/5067286		Animals; Austria; Gastroenteritis, Transmissible, of Swine; swine
0	0	1984	Aynaud, J. M.; Vannier, P.; Martain, L.; Cariolet, R.	[Transmissible gastroenteritis: vaccination of sows in contaminated environment using inactivated virus in oil emulsion]	Annales De Recherches Veterinaires. Annals of Veterinary Research		0003-4193			An oil emulsion vaccine against TGE was prepared using a virus suspension produced in tissue culture and inactivated by formaline. Intramuscular vaccination trials were performed on sows in the field from two herds (167 sows) which had been infected by TGE virus more than one year previously. Considering qualities of immunity after natural infection, the objective of the work was to try to give a…	1984	2017-06-30 20:06:00	2017-06-30 20:06:00		347-357		3	15		Ann. Rech. Vet.	[Transmissible gastroenteritis							fre					PubMed		PMID: 6097153			http://www.ncbi.nlm.nih.gov/pubmed/6097153		Animals; Antibodies, Viral; Coronaviridae; Emulsions; Female; Formaldehyde; Gastroenteritis, Transmissible, of Swine; Immunity, Maternally-Acquired; Immunization, Secondary; Neutralization Tests; Oils; Pregnancy; swine; Transmissible gastroenteritis virus; Vaccination; Vaccines, Attenuated; Viral Vaccines
0	0	2004	Rohde, G.; Schultze-Werninghaus, G.; Bauer, T. T.	[Treatment for viral respiratory infections: Principles of action, strategies, and future prospects]	Der Internist		0020-9554	10.1007/s00108-003-1111-5		Pulmonary viral infections are associated with substantial morbidity and socioeconomic costs. Rhinovirus, influenza A and B, adenovirus, parainfluenza, respiratory syncytial virus (RSV), and coronavirus are etiologies most often associated with infections of the upper and lower respiratory tract. Therapy of viral infections in nonimmunocompromised hosts has only developed slowly during recent yea…	2004-04	2017-06-30 20:00:00	2017-06-30 20:00:00		468-475		4	45		Internist (Berl)	[Treatment for viral respiratory infections							ger					PubMed		PMID: 15021931			http://www.ncbi.nlm.nih.gov/pubmed/15021931		Antiviral Agents; Guanidines; Humans; Influenza, Human; Neuraminidase; Practice Patterns, Physicians'; Pyrans; Respiratory tract infections; Sialic Acids; Treatment Outcome; Virus Diseases; Zanamivir
0	0	1971	Lebduska, J.; Poláková, M.; Bartos, J.	[Treatment of colibacilloses in newborn piglets using combinations of furazolidone and neomycin or chloramphenicol]	Veterinarni Medicina		0375-8427				1971	2017-06-30 20:09:00	2017-06-30 20:09:00		235-246		4	16		Vet Med (Praha)								cze					PubMed		PMID: 5006062			http://www.ncbi.nlm.nih.gov/pubmed/5006062		Animals; Animals, Newborn; Chloramphenicol; Drug Evaluation; Drug Therapy, Combination; Escherichia coli Infections; Furazolidone; Gastroenteritis, Transmissible, of Swine; Neomycin; swine
0	0	1985	Motovski, A.; Belopopska, P.; Iordanov, S.	[Trials of peroral vaccination of newborn pigs against transmissible gastroenteritis (TGE)]	Veterinarno-Meditsinski Nauki		0324-1068			Experiments were carried out to apply oral vaccination to newborn pigs against transmissive gastroenteritis on a stationary swine breeding complex at the time when the disease assumed an acute course and on newly infected farms. Used was an attenuated strain an hour prior to allowing the pig to suck. It was found that such vaccination approach was innocuous. It proved effective when applied at th…	1985	2017-06-30 20:06:00	2017-06-30 20:06:00		2019-11-15		5	22		Vet Med Nauki								bul					PubMed		PMID: 2994284			http://www.ncbi.nlm.nih.gov/pubmed/2994284		Administration, Oral; Animals; Animals, Newborn; Coronaviridae; Drug Evaluation; Gastroenteritis, Transmissible, of Swine; swine; Transmissible gastroenteritis virus; Vaccines, Attenuated; Viral Vaccines
0	0	1980	Hess, R. G.; Chen, Y. S.; Bachmann, P. A.	[Trials to develop an immunoprophylaxis for transmissible gastroenteritis (TGE) of swine. IV. Replication and excretion of the vaccine virus TGE B1-300 following vaccination of sows and feeder pigs]	Zentralblatt Fur Veterinarmedizin. Reihe B. Journal of Veterinary Medicine. Series B		0514-7166				1980	2017-06-30 20:08:00	2017-06-30 20:08:00		398-404		5	27		Zentralblatt Veterinarmedizin Reihe B								ger					PubMed		PMID: 6255708			http://www.ncbi.nlm.nih.gov/pubmed/6255708		Animals; Coronaviridae; Feces; Female; Gastroenteritis, Transmissible, of Swine; Jejunum; Male; Mucus; Nasal Mucosa; swine; Transmissible gastroenteritis virus; Vaccination; Viral Vaccines; virus replication
0	0	1992	Gothe, R.; Beelitz, P.; Schöl, H.; Beer, B.	[Trichomonad infections of the oral cavity in cats in south Germany]	Tierarztliche Praxis		0303-6286			In this investigation trichomonads were isolated from the oral cavity in 21 of 110 examined cats, and only from those which were simultaneously FeLV, FIV or FIP positive. By means of scanning electron microscopy the trichomonads were shown to be round or piriform parasites which were on average 7.9 microns long and 6.2 microns wide at maximum width. They had 4 anterior flagella, which were on ave…	1992-04	2017-06-30 20:04:00	2017-06-30 20:04:00		195-198		2	20		Tierarztl Prax								ger					PubMed		PMID: 1319091			http://www.ncbi.nlm.nih.gov/pubmed/1319091		Animals; Cat Diseases; Cats; Coronavirus, Feline; Feline Acquired Immunodeficiency Syndrome; Feline Infectious Peritonitis; Female; Germany; Immunodeficiency Virus, Feline; Leukemia Virus, Feline; Male; Microscopy, Electron, Scanning; mouth; Stomatitis; Trichomonas; Trichomonas Infections
0	0	2005	Ma, Guang-gang; Lu, Cheng-ping	[Two genotypes of Canine coronavirus simultaneously detected in the fecal samples of healthy foxes and raccoon dogs]	Wei Sheng Wu Xue Bao = Acta Microbiologica Sinica		0001-6209			61 fecal samples from healthy foxes and 24 from healthy raccoon dogs were examined by RT-nested PCR assays for the presence and genotypic identification of Canine coronaviruses (CCVs). 77.0% fox samples were recognized as CCV positive, 43 of which belonged to type II and 29 to type I, as well as both genotypes were simultaneously detected in 25 samples. Out of the total 24 fecal samples from racc…	2005-04	2017-06-30 19:59:00	2017-06-30 19:59:00		305-308		2	45		Wei Sheng Wu Xue Bao								chi					PubMed		PMID: 15989282			http://www.ncbi.nlm.nih.gov/pubmed/15989282		Animals; Coronavirus, Canine; Coronavirus Infections; Feces; Foxes; Genotype; Phylogeny; polymerase chain reaction; Raccoon Dogs
0	0	2005	Prochukhanova, A. P.; Golovanova, A. K.; Sominina, A. A.; Smirnova, T. D.; Sirotkin, A. K.; Zarubaev, V. V.	[Ultrastructural changes in the cells of human embryo lung fibroblasts in the reproduction of the coronavirus HCoV/SPb/01/03]	Voprosy Virusologii		0507-4088			The reproduction of the new coronavirus HCoV/SPb/01/03 in the cultured human embryo lung fibroblasts (HELFBs) was electron microscopically studied. The virus was shown to replicate in the cultured HELFBs, by using for this a cell membrane system and causing profound changes in its morphology. After 24 hours of cell infection, there were mature and defective HCoVISPb/01/03 virions were detected in…	2005-12	2017-06-30 19:59:00	2017-06-30 19:59:00		27-30		6	50		Vopr. Virusol.								rus					PubMed		PMID: 16408627			http://www.ncbi.nlm.nih.gov/pubmed/16408627		Cell Line; Cell Membrane; coronavirus; Coronavirus Infections; Fibroblasts; Golgi Apparatus; Humans; Microscopy, Electron; Vacuoles; virus replication
0	0	2003	Piao, Ying-jie; Xu, Xi-jin; Piao, Zhong-xiao	[Ultrastructural observation of rat thymus tissue with coronavirus infection]	Di 1 jun yi da xue xue bao = Academic journal of the first medical college of PLA		1000-2588			OBJECTIVE: To investigate the ultrastructure of rat thymus tissues with rat coronavirus (RCV) infection for clarifying the mechanism responsible for the morphological changes of the cells infected by RCV. METHODS: Routine electron microscopy was performed for observing RCV-infected rat thymus tissues. RESULTS: Following RCV infection, endoplasmic reticulum (ER) pools of different dimensions were …	2003-05	2017-06-30 20:00:00	2017-06-30 20:00:00		414-415, 420		5	23		Di Yi Jun Yi Da Xue Xue Bao								chi					PubMed		PMID: 12754115			http://www.ncbi.nlm.nih.gov/pubmed/12754115		Animals; Coronavirus Infections; Coronavirus, Rat; Endoplasmic Reticulum; Microscopy, Electron; Rats; Rats, Wistar; Thymus Gland
0	0	1980	Stein, H.	[Use and effectiveness of live vaccines in industrialized livestock production]	Archiv Fur Experimentelle Veterinarmedizin		0003-9055			There is an inseparable correlation between higher livestock performance and animal health with many visible repercussions in terms of further intensification of livestock farming. This is the background against which immunobiological action is defined as a major element of all efforts which are undertaken for the purpose of ensuring high-stability and high-continuity and no-problem production. U…	1980	2017-06-30 20:08:00	2017-06-30 20:08:00		143-148		1	34		Arch Exp Veterinarmed								ger					PubMed		PMID: 6251768			http://www.ncbi.nlm.nih.gov/pubmed/6251768		Animal Diseases; Animal Husbandry; Animals; Animals, Domestic; Classical Swine Fever; Classical swine fever virus; Gastroenteritis, Transmissible, of Swine; Germany, East; Immunization; Legislation, Veterinary; swine; Transmissible gastroenteritis virus; Vaccination; Vaccines; Viral Vaccines
0	0	1986	Belopopska, P.; Motovski, A.	[Use of a microvirus-neutralizing reaction in diagnosing transmissible gastroenteritis (TGE)]	Veterinarno-Meditsinski Nauki		0324-1068			A micro virus-neutralization reaction was designed and tested to detect antibodies to the virus of transmissive gastroenteritis. Use was made of a stable cell line, SPEV, and a laboratory strain of the virus that had been adapted to it. The optimal concentration values of the cell suspension and the normal calf serum contained in it were determined. A total of 90 blood serum samples from pigs wer…	1986	2017-06-30 20:06:00	2017-06-30 20:06:00		2019-08-11		6	23		Vet Med Nauki								bul					PubMed		PMID: 3020776			http://www.ncbi.nlm.nih.gov/pubmed/3020776		Animals; Antibodies, Viral; Coronaviridae; Gastroenteritis, Transmissible, of Swine; Neutralization Tests; swine; Transmissible gastroenteritis virus; Virus Cultivation
0	0	1987	Ignatov, G.; Tunkara, A.; Ignatova, M.	[Use of gamma-globulins from the peritoneal fluid of cats with infectious peritonitis for the immunofluorescence demonstration of the TGE antigen]	Veterinarno-Meditsinski Nauki		0324-1068			Peritoneal exudate of a cat affected with feline infectious peritonitis (FIP) was used to isolate an IgG-globulin, employing affinity chromatography, and conjugate it with fluorescein isothiocyanate. The conjugate was tested on cross sections of the small intestine of a pig infected with strain Miller-3 of the transmissive gastroenteritis (TGE) virus, simultaneously with an anti-TGE conjugate of …	1987	2017-06-30 20:06:00	2017-06-30 20:06:00		44-47		8	24		Vet Med Nauki								bul					PubMed		PMID: 2449762			http://www.ncbi.nlm.nih.gov/pubmed/2449762		Animals; Antigens, Viral; Ascitic Fluid; Cat Diseases; Cats; Coronaviridae; Fluorescein-5-isothiocyanate; Fluoresceins; Fluorescent Antibody Technique; Fluorescent Dyes; gamma-Globulins; Gastroenteritis, Transmissible, of Swine; Immunoglobulin G; Intestine, Small; Peritonitis; swine; Thiocyanates; Transmissible gastroenteritis virus
0	0	1973	Horyna, B.	[Use of imprint preparations in the immunofluorescent diagnosis of viral gastroenteritis in pigs]	Veterinarni Medicina		0375-8427				1973-08	2017-06-30 20:09:00	2017-06-30 20:09:00		485-489		8	18		Vet Med (Praha)								cze					PubMed		PMID: 4202572			http://www.ncbi.nlm.nih.gov/pubmed/4202572		Animals; Fluorescent Antibody Technique; Gastroenteritis, Transmissible, of Swine; Methods; swine; Time Factors
0	0	1975	Khristov, S.; Tatarov, G.; Karadzhov, I.; Ignatov, G.	[Use of the direct immunofluorescence method for determination of the TGE viral antigen in swine]	Veterinarno-Meditsinski Nauki		0324-1068			Followed up were the appearance and accumulation of the transmissive gastroenteritis (TGE) virus antigen in infected cells of pig kidney and thyroid. Used were specific conjugates, such introduced by the authors and some imported from Czechoslovakia. The cell cultures were infected with strains of the TGE virus, isolated in Bulgaria or supplied from Czechoslovakia. It was found that the Bulgarian…	1975	2017-06-30 20:09:00	2017-06-30 20:09:00		2019-03-10		5	12		Vet Med Nauki								bul					PubMed		PMID: 174279			http://www.ncbi.nlm.nih.gov/pubmed/174279		Animals; Antigens, Viral; Coronaviridae; Fluorescent Antibody Technique; Gastroenteritis, Transmissible, of Swine; Ileum; Intestinal Mucosa; Jejunum; Kidney; Seasons; swine; Thyroid Gland; Time Factors; Transmissible gastroenteritis virus
0	0	1987	A?rapetian, V. G.; Amatuni, G. R.; Galstian, V. G.	[Use of the reverse passive hemagglutination reaction for the laboratory diagnosis of transmissible gastroenteritis of swine]	Voprosy Virusologii		0507-4088				1987-10	2017-06-30 20:05:00	2017-06-30 20:05:00		629-631		5	32		Vopr. Virusol.								rus					PubMed		PMID: 2829444			http://www.ncbi.nlm.nih.gov/pubmed/2829444		Animals; Antigens, Viral; Gastroenteritis, Transmissible, of Swine; Hemagglutination Tests; swine; Transmissible gastroenteritis virus
0	0	1983	Bokhout, B. A.	[Useful stimulation of the immune system]	Tijdschrift Voor Diergeneeskunde		0040-7453			'Useful stimulation of the immune system is that type of stimulation which results in an immune response (particularly in the mucosae) that will reduce possible pathological effects following exposure to pathogenic organisms and/or toxins over prolonged periods'. Stimulation of the immune system, such as follows a 'natural supply' of antigen at the side of the mucosa and the question whether, on …	1983-01-01	2017-06-30 20:06:00	2017-06-30 20:06:00		33-40		1	108		Tijdschr Diergeneeskd								dut					PubMed		PMID: 6868051			http://www.ncbi.nlm.nih.gov/pubmed/6868051		Adjuvants, Immunologic; Animals; Antibody Formation; Gastroenteritis, Transmissible, of Swine; Immunity, Active; Lymphoid Tissue; Mucous Membrane; swine; Vaccination
0	0	2014	Sauvaget, E.; Bresson, V.; Oudyi, M.; Bosdure, E.; Loundou, A.-D.; Chabrol, B.; Charrel, R.; Dubus, J.-C.	[Value of routine identification of respiratory infectious agents in children hospitalized with an acute asthma exacerbation]	Archives De Pediatrie: Organe Officiel De La Societe Francaise De Pediatrie		1769-664X	10.1016/j.arcped.2014.08.024		BACKGROUND: Asthma is the most common chronic disease in childhood. With its high economic burden, it is considered a disease of major public health importance by the World Health Organization. The link between respiratory tract infections and acute exacerbation has been recognized for a long time. The aim of this retrospective study in routine care was to evaluate our practices concerning microb…	2014-11	2017-06-30 19:45:00	2017-06-30 19:45:00		1173-1179		11	21		Arch Pediatr								fre					PubMed		PMID: 25284733			http://www.ncbi.nlm.nih.gov/pubmed/25284733		Acute Disease; Adolescent; Anti-Bacterial Agents; Asthma; Child; Child, Preschool; Disease Progression; Drug Costs; Female; France; Hospitalization; Humans; Male; Pneumonia, Mycoplasma; Pneumonia, Viral; Respiratory tract infections; Retrospective Studies; Statistics as Topic
0	0	2007	Gagneur, A.; Dirson, E.; Audebert, S.; Vallet, S.; Quillien, M. C. L.; Baron, R.; Laurent, Y.; Collet, M.; Sizun, J.; Oger, E.; Payan, C.	[Vertical transmission of human coronavirus. Prospective pilot study]	Pathologie-Biologie		0369-8114	10.1016/j.patbio.2007.07.013		Human coronaviruses (HCoV) have been implicated in neonatal nosocomial respiratory infection. Prior to our study, several cases of neonatal infection were observed in infants born at our hospital. This prospective pilot monocentric pilot study investigates the possibility of maternofetal transmission of HCoV responsible for cases of neonatal infection observed within the first 24 hours of life. M…	2007-12	2017-06-30 19:55:00	2017-06-30 19:55:00		525-530		10	55		Pathol. Biol.								fre					PubMed		PMID: 17889450			http://www.ncbi.nlm.nih.gov/pubmed/17889450		Adolescent; Adult; coronavirus; Coronavirus Infections; Female; Humans; Infant, Newborn; Infectious Disease Transmission, Vertical; Male; Maternal-Fetal Exchange; Middle Aged; Pilot Projects; Pregnancy; Pregnancy Complications, Infectious; Vagina
0	0	1976	Pritulin, P. I.; Lobuntsova, D. V.	[Viral (transmissible) gastroenteritis of swine]	Veterinariia		0042-4846				1976-01	2017-06-30 20:09:00	2017-06-30 20:09:00		48-52		1			Veterinariia								rus					PubMed		PMID: 1258333			http://www.ncbi.nlm.nih.gov/pubmed/1258333		Acute Disease; Animals; disease outbreaks; Gastroenteritis, Transmissible, of Swine; swine
0	0	2013	Liu, Chun-Yan; Xiao, Yan; Xie, Zheng-de; Ren, Li-Li; Hu, Ying-Hui; Yao, Yuan; Yang, Yan; Qian, Su-Yun; Zhao, Cheng-Song; Shen, Kun-Ling	[Viral etiology of acute respiratory tract infection among pediatric inpatients and outpatients from 2010 to 2012 in Beijing, China]	Zhonghua Er Ke Za Zhi = Chinese Journal of Pediatrics		0578-1310			OBJECTIVE: Acute respiratory tract infections (ARI) are the leading cause of pediatric morbidity and mortality worldwide, particularly in developing countries. Viruses are the main pathogens of ARI in children. The purpose of the present study was to determine the epidemiologic features of respiratory viruses, including novel viruses, in outpatient and hospitalized children with ARI. METHOD: From…	2013-04	2017-06-30 19:48:00	2017-06-30 19:48:00		255-259		4	51		Zhonghua Er Ke Za Zhi								chi					PubMed		PMID: 23927797			http://www.ncbi.nlm.nih.gov/pubmed/23927797		Acute Disease; Age Distribution; Child; Child, Hospitalized; Child, Preschool; China; Coinfection; DNA Viruses; Female; Humans; Infant; Male; Nasopharynx; Outpatients; Parainfluenza Virus 1, Human; Parvoviridae Infections; Respiratory Syncytial Virus, Human; Respiratory Syncytial Virus Infections; Respiratory tract infections; Reverse Transcriptase Polymerase Chain Reaction; rhinovirus; Seasons
0	0	1975	Romanenko, V. F.	[Viral gastroenteritis in swine]	Veterinariia		0042-4846				1975-04	2017-06-30 20:09:00	2017-06-30 20:09:00		47-49		4			Veterinariia								rus					PubMed		PMID: 175547			http://www.ncbi.nlm.nih.gov/pubmed/175547		Animals; Diagnosis, Differential; Enteroviruses, Porcine; Enterovirus Infections; Gastroenteritis, Transmissible, of Swine; swine; Swine Diseases; Transmissible gastroenteritis virus
0	0	1974	St?pánek, J.; Mensík, J.; Rozkosný, V.	[Viral gastroenteritis of swine--antibody production in sows in locations with different epizootological courses of the disease]	Veterinarni Medicina		0375-8427				1974-10	2017-06-30 20:09:00	2017-06-30 20:09:00		625-636		10	19		Vet Med (Praha)								cze					PubMed		PMID: 4218672			http://www.ncbi.nlm.nih.gov/pubmed/4218672		Acute Disease; Animals; Antibodies, Viral; Gastroenteritis, Transmissible, of Swine; Neutralization Tests; swine; Time Factors
0	0	1993	Mendoza, J.; Navarro, J. M.	[Viral gastroenteritis]	Enfermedades Infecciosas Y Microbiologia Clinica		0213-005X				1993-10	2017-06-30 20:04:00	2017-06-30 20:04:00		441-449		8	11		Enferm. Infecc. Microbiol. Clin.								spa					PubMed		PMID: 8260517			http://www.ncbi.nlm.nih.gov/pubmed/8260517		Adenoviridae Infections; Adenoviruses, Human; Adolescent; Adult; Caliciviridae Infections; Child; Child, Preschool; Coronavirus Infections; Diarrhea, Infantile; Gastroenteritis; Humans; Immunologic Tests; Infant; Mamastrovirus; Norwalk virus; Pestivirus Infections; Rotavirus; Rotavirus Infections; Virus Diseases
0	0	1975	Pritulin, P. I.; Evdokimov, S. M.	[Viral respiratory diseases and the digestive organs of swine]	Veterinariia		0042-4846				1975-07	2017-06-30 20:09:00	2017-06-30 20:09:00		105-106		7			Veterinariia								rus					PubMed		PMID: 766372			http://www.ncbi.nlm.nih.gov/pubmed/766372		Animals; Escherichia coli Infections; Gastroenteritis, Transmissible, of Swine; Pneumonia, Viral; swine; Swine Diseases
0	0	1992	Matsumoto, I.; Kawana, R.	[Virological surveillance of acute respiratory tract illnesses of children in Morioka, Japan. III. Human respiratory coronavirus]	Kansenshogaku Zasshi. The Journal of the Japanese Association for Infectious Diseases		0387-5911			In the virological surveillance of children with acute respiratory tract illnesses, five human respiratory coronaviruses (HRCV) were recovered. Three of these strains were isolated from nasopharyngeal swabs of patients with influenza-like illness collected in Kuji City on March 29, 1979. This may suggest the association of HRCVs and influenza-like illness. The other 2 strains were yielded from na…	1992-03	2017-06-30 20:04:00	2017-06-30 20:04:00		319-326		3	66		Kansenshogaku Zasshi								jpn					PubMed		PMID: 1320654			http://www.ncbi.nlm.nih.gov/pubmed/1320654		Cells, Cultured; Child; Coronaviridae; Coronaviridae Infections; Fluorescent Antibody Technique; Humans; Japan; Microscopy, Electron; Respiratory tract infections; Serologic Tests
0	0	1997	Denis, F.; Barrière, E.; Venot, C.; Ranger-Rogez, S.; Durepaire, N.; Martin, C.; Ploy, M. C.	[Virus and gastrointestinal infections]	Annales De Biologie Clinique		0003-3898			Numerous viruses found in the gut are not associated with primary infection or disease of the gastrointestinal tract. Other groups or viruses are not classically associated with infection of the gut but can infect the gastrointestinal tract in immunocompromised individuals (herpes simplex virus, cytomegalovirus, papillomavirus ....). The viruses associated with gastroenteritis represent a large n…	1997-08	2017-06-30 20:02:00	2017-06-30 20:02:00		275-287		4	55		Ann. Biol. Clin. (Paris)								fre					PubMed		PMID: 9309226			http://www.ncbi.nlm.nih.gov/pubmed/9309226		Clinical Laboratory Techniques; Gastroenteritis; Humans; Virus Diseases; viruses
0	0	1993	Burkhardt, U.; Eggers, H. J.	[Virus infections--disease pictures and laboratory diagnosis. Part 1: Principles and practical references for diagnosis--adenoviruses, coronaviruses and coxsackie A virus]	Fortschritte Der Medizin		0015-8178				1993-11-10	2017-06-30 20:03:00	2017-06-30 20:03:00		493-496		31	111		Fortschr. Med.	[Virus infections--disease pictures and laboratory diagnosis. Part 1							ger					PubMed		PMID: 8276337			http://www.ncbi.nlm.nih.gov/pubmed/8276337		Adenoviruses, Human; Adenovirus Infections, Human; Antibodies, Viral; coronavirus; Coronavirus Infections; Coxsackievirus Infections; Enterovirus; Humans; Virus Cultivation
0	0	1979	Braun, O. H.	[Virusenteritis in childhood (author's transl)]	Klinische Padiatrie		0300-8630			About 20% of infantile enteritis are caused by bacterial infections. The most cases of non bacterial infantile enteritis are supposed to be viral infections. Arguments for the existence of enterotropic viruses arised the first time in 1943. Since the middle of the fifties, various kinds of enteroviruses are known to be causative agents of infantile gastroenteritis. The same is true occasionally f…	1979-05	2017-06-30 20:08:00	2017-06-30 20:08:00		245-260		3	191		Klin Padiatr								ger					PubMed		PMID: 222939			http://www.ncbi.nlm.nih.gov/pubmed/222939		Acute Disease; Adenoviridae; Child; Child, Preschool; Coronaviridae; Enteritis; Enterovirus; Gastroenteritis; Humans; Infant; Mamastrovirus; Rotavirus; Virus Diseases
0	0	1984	Andzhaparidze, A. G.; Balaian, M. S.; Savinskaia, S. S.; Mamedov, M. K.; Annenkov, A. E.	[Viruses in the feces of patients with viral hepatitis and other enterovirus infections]	Voprosy Virusologii		0507-4088			Direct and immune electron microscopy was used to determine the frequency of finding of hepatitis A virus (HAV) and other viral agents in feces of patients in relation to the diagnosis and epidemiological situation. HAV-containing excretions from patients were analysed ultrastructurally. The highest frequency of HAV detection was established in patients in a water-borne and food-borne outbreak of…	1984-10	2017-06-30 20:06:00	2017-06-30 20:06:00		559-566		5	29		Vopr. Virusol.								rus					PubMed		PMID: 6097043			http://www.ncbi.nlm.nih.gov/pubmed/6097043		Adolescent; Adult; Child; Child, Preschool; Enterovirus; Enterovirus Infections; Feces; Hepatitis A; Hepatitis B; Hepatitis B virus; Hepatovirus; Humans; Immunologic Techniques; Microscopy, Electron; Virion
0	0	2016	Geng, Heyuan; Wang, Shengqiang; Xie, Xiaoqian; Xiao, Yu; Zhang, Ting; Tan, Wenjie; Su, Chuan	[Visual Detection of Human Coronavirus NL63 by Reverse Transcription Loop-Mediated Isothermal Amplification]	Bing Du Xue Bao = Chinese Journal of Virology		1000-8721			A simple and sensitive assay for rapid detection of human coronavirus NL63 (HCoV-NL63) was developed by colorimetic reverse transcription loop-mediated isothermal amplification (RT-LAMP). The method employed six specially designed primers that recognized eight distinct regions of the HCoV-NL63 nucleocapsid protein gene for amplification of target sequences under isothermal conditions at 63 degree…	2016-01	2017-06-30 19:38:00	2017-06-30 19:38:00		56-61		1	32		Bing Du Xue Bao								chi					PubMed		PMID: 27295884			http://www.ncbi.nlm.nih.gov/pubmed/27295884		Colorimetry; Coronavirus Infections; Coronavirus NL63, Human; DNA Primers; Humans; Nucleic Acid Amplification Techniques; Reverse Transcription; Sensitivity and Specificity
0	0	2011	Gaillat, Jacques	[When to ask a microbiological diagnostic test in pneumonia and how to interpret the results]	La Revue Du Praticien		0035-2640			Pneumonia is a leading cause of death in adults in the industrialised countries and in the rest of the world in infants. Most of the time the pathogens stay unkown and the current recommendations for the treatment of pneumonia are mainly based on a severity score to adapt the treatement to the risk. Nonethless new pathogens have recently been identified, coronavirus for SRASS, H5N1 for avian Flu,…	2011-10	2017-06-30 19:49:00	2017-06-30 19:49:00		1071-1073, 1075-1076		8	61		Rev Prat								fre					PubMed		PMID: 22135970			http://www.ncbi.nlm.nih.gov/pubmed/22135970		Anti-Bacterial Agents; Community-Acquired Infections; Humans; Pneumonia, Bacterial
1	1	2017	Alhomoud, F.; Alhomoud, F.	“Your Health Essential for Your Hajj”: Muslim pilgrims' knowledge, attitudes and practices regarding Middle East respiratory syndrome coronavirus (MERS-CoV) during Hajj season	Journal of Infection and Chemotherapy		1341321X (ISSN)	10.1016/j.jiac.2017.01.006	https://www.scopus.com/inward/record.uri?eid=2-s2.0-85012867666&doi=10.1016%2fj.jiac.2017.01.006&partnerID=40&md5=0a81050ac3e4aac4e915206a7b8b1163	Background Up to date, there have been no studies to evaluate pilgrims' knowledge, attitude and practices regarding MERS-CoV during the annual Hajj pilgrimage in order to see whether there is a need for these aspects to be improved. Methods A cross-sectional survey study was conducted with a convenience sampling. Participants were pilgrims, aged over 18, and able to speak Arabic or English. A sel…	2017	2017-06-30 19:34:00	2017-06-30 22:42:00		286-292		5	23													Scopus							http://www.ncbi.nlm.nih.gov/pubmed/28216182		coronavirus; Hajj; MERS-CoV; Middle East Respiratory Syndrome Coronavirus; Respiratory tract infection
0	0	2017	McCormick, Craig; Grandvaux, Nathalie	1st Workshop of the Canadian Society for Virology	Viruses-Basel		1999-4915	10.3390/v9030054		The 1st Workshop of the Canadian Society for Virology (CSV2016) was a Special Workshop of the 35th Annual Meeting for the American Society for Virology, held on 18 June 2016 on the beautiful Virginia Tech campus in Blacksburg, Virginia. The workshop provided a forum for discussion of recent advances in the field, in an informal setting conducive to interaction with colleagues. CSV2016 featured tw…	2017-03	2017-06-30 19:20:00	2017-06-30 19:20:00		54		3	9		Viruses-Basel								English					Web of Science		WOS:000397261500017					antibodies; antiviral drugs; Canada; cells; Dromedary camels; influenza; mers-cov infection; myxoma virus; niemann-pick c1; Oncolytic Viruses; pathogenesis; responses; stem; Vaccines; virology
0	0	2011	García-Sastre, Adolfo	2 methylate or not 2 methylate: viral evasion of the type I interferon response	Nature Immunology		1529-2916	10.1038/ni0211-114			2011-02	2017-06-30 19:50:00	2017-06-30 19:50:00		114-115		2	12		Nat. Immunol.	2 methylate or not 2 methylate							eng					PubMed		PMID: 21245900			http://www.ncbi.nlm.nih.gov/pubmed/21245900		Animals; coronavirus; Coronavirus Infections; DEAD-box RNA Helicases; Humans; Immune Evasion; Interferon-Induced Helicase, IFIH1; Interferon Type I; Methylation; Methyltransferases; Mice; Receptors, Pattern Recognition; RNA, Viral; Viral Proteins; virulence
1	1	2015	Oboho, Ikwo K.; Tomczyk, Sara M.; Al-Asmari, Ahmad M.; Banjar, Ayman A.; Al-Mugti, Hani; Aloraini, Muhannad S.; Alkhaldi, Khulud Z.; Almohammadi, Emad L.; Alraddadi, Basem M.; Gerber, Susan I.; Swerdlow, David L.; Watson, John T.; Madani, Tariq A.	2014 MERS-CoV Outbreak in Jeddah - A Link to Health Care Facilities	New England Journal of Medicine		0028-4793	10.1056/NEJMoa1408636		BACKGROUND A marked increase in the number of cases of Middle East respiratory syndrome coronavirus (MERS-CoV) infection occurred in Jeddah, Saudi Arabia, in early 2014. We evaluated patients with MERS-CoV infection in Jeddah to explore reasons for this increase and to assess the epidemiologic and clinical features of this disease. METHODS We identified all cases of laboratory-confirmed MERS-CoV …	2015-02-26	2017-06-30 19:27:00	2017-06-30 20:10:00		846-854		9	372		N. Engl. J. Med.								English					Web of Science		WOS:000349901700009			http://www.ncbi.nlm.nih.gov/pubmed/25714162		Adult; Aged; Coronavirus Infections; Cross Infection; disease outbreaks; Female; Humans; infection control; Infectious Disease Transmission, Professional-to-Patient; Male; Middle Aged; Middle East Respiratory Syndrome Coronavirus; respiratory syndrome coronavirus; Saudi Arabia; saudi-arabia
1	1	2015	Ki, Moran	2015 MERS outbreak in Korea: hospital-to-hospital transmission	Epidemiology and Health		2092-7193	10.4178/epih/e2015033		The distinct characteristic of the Middle East Respiratory Syndrome (MERS) outbreak in South Korea is that it not only involves intra-hospital transmission, but it also involves hospital-to-hospital transmission. It has been the largest MERS outbreak outside the Middle East, with 186 confirmed cases and, among them, 36 fatal cases as of July 26, 2015. All confirmed cases are suspected to be hospi…	2015	2017-06-30 19:40:00	2017-06-30 19:40:00		e2015033			37		Epidemiol Health	2015 MERS outbreak in Korea							eng					PubMed		PMID: 26212508 PMCID: PMC4533026			http://www.ncbi.nlm.nih.gov/pubmed/26212508		Epidemiology; Hospital Infection; Korea; Middle East Respiratory Syndrome Coronavirus; Outbreak; Statistics
1	1	2015	Hsieh, Ying-Hen	2015 Middle East Respiratory Syndrome Coronavirus (MERS-CoV) nosocomial outbreak in South Korea: insights from modeling	Peerj		2167-8359	10.7717/peerj.1505		Background, Since the emergence of Middle East Respiratory Syndrome Coronavirus (MERS-CoV) in 2012, more than 1,300 laboratory confirmed cases of MERS-CoV infections have been reported in Asia, North Africa, and Europe by July 2015. The recent MERS-CoV nosocomial outbreak in South Korea quickly became the second largest such outbreak with 186 total cases and 36 deaths in a little more than one mo…	2015-12-17	2017-06-30 19:24:00	2017-06-30 19:24:00		e1505			3		PeerJ	2015 Middle East Respiratory Syndrome Coronavirus (MERS-CoV) nosocomial outbreak in South Korea							English					Web of Science		WOS:000367154700005					Basic reproduction number; Diseases; dynamics; Epidemiology; Impact; Mathematical model; MERS-CoV; Nosocomial infection; Outbreak turning point; quantification; Risk; SARS; South Korea; spread; transmission
0	0	2015	Yaqub, Farhat	2015: review of the year	Lancet (London, England)		1474-547X	10.1016/S0140-6736(15)01288-X			2015-12-19	2017-06-30 19:40:00	2017-06-30 19:40:00		2459-2460		10012	386		Lancet	2015							eng					PubMed		PMID: 26738707			http://www.ncbi.nlm.nih.gov/pubmed/26738707		Coronavirus Infections; cystic fibrosis; Earthquakes; Fertilization in Vitro; Financial Management; Global health; Hemorrhagic Fever, Ebola; History, 21st Century; Humans; International Cooperation; Meat; Meningitis; Meningococcal Vaccines; Neoplasms; Poliomyelitis; Refugees
0	0	2013	Van Noorden, Richard; Tollefson, Jeff; Hayden, Erika Check; Morello, Lauren; Shen, Helen; Butler, Declan; Ledford, Heidi; Witze, Alexandra; Reich, Eugenie Samuel; Schiermeier, Quirin; Cyranoski, David	365 days: 2013 in review	Nature		1476-4687	10.1038/504344a			2013-12-19	2017-06-30 19:47:00	2017-06-30 19:47:00		344-349		7480	504		Nature	365 days							eng					PubMed		PMID: 24352274			http://www.ncbi.nlm.nih.gov/pubmed/24352274		Animals; Astronomy; Atmosphere; Coronavirus Infections; Disease Eradication; Federal Government; Fossils; Genes; History, 21st Century; HIV Infections; Hominidae; Humans; Influenza A Virus, H7N9 Subtype; Neurosciences; Patents as Topic; Poliomyelitis; Science; Stem Cell Research; United States
0	0	2016	Johnson, Reed F.; Bagci, Ulas; Keith, Lauren; Tang, Xianchun; Mollura, Daniel J.; Zeitlin, Larry; Qin, Jing; Huzella, Louis; Bartos, Christopher J.; Bohorova, Natasha; Bohorov, Ognian; Goodman, Charles; Kim, Do H.; Paulty, Michael H.; Velasco, Jesus; Whaley, Kevin J.; Johnson, Joshua C.; Pettitt, James; Ork, Britini L.; Solomon, Jeffrey; Oberlander, Nicholas; Zhu, Quan; Sun, Jiusong; Holbrook, Mi…	3B11-N, a monoclonal antibody against MERS-CoV, reduces lung pathology in rhesus monkeys following intratracheal inoculation of MERS-CoV Jordan-n3/2012	Virology		0042-6822	10.1016/j.virol.2016.01.004		Middle East Respiratory Syndrome Coronavirus (MERS-CoV) was identified in 2012 as the causative agent of a severe, lethal respiratory disease occurring across several countries in the Middle East. To date there have been over 1600 laboratory confirmed cases of MERS-CoV in 26 countries with a case fatality rate of 36%. Given the endemic region, it is possible that MERS-CoV could spread during the …	2016-03	2017-06-30 19:23:00	2017-06-30 20:10:00		49-58			490		Virology								English					Web of Science		WOS:000371445400006			http://www.ncbi.nlm.nih.gov/pubmed/26828465		Animal model, MERS; Animals; Antibodies, Monoclonal; Antibodies, Viral; Antibody therapy; Coronavirus Infections; Disease Models, Animal; dromedary camels; east respiratory syndrome; generation; Human monoclonal antibody therapy; Humans; identification; lung; Macaca mulatta; Male; MERS-CoV; Middle East Respiratory Syndrome Coronavirus; Mouse model; Neutralizing antibodies; Respiratory syndrome; s…
0	0	2013	Hsieh, Li-En; Huang, Wei-Pang; Tang, Da-Jay; Wang, Ying-Ting; Chen, Ching-Tang; Chueh, Ling-Ling	3C protein of feline coronavirus inhibits viral replication independently of the autophagy pathway	Research in Veterinary Science		1532-2661	10.1016/j.rvsc.2013.08.011		Feline coronavirus (FCoV) can cause either asymptomatic enteric infection or fatal peritonitis in cats. Although the mutation of FCoV accessory gene 3c has been suggested to be related to the occurrence of feline infectious peritonitis (FIP), how the 3C protein is involved in this phenomenon remains unknown. To investigate the role of the 3C protein, a full-length 3c gene was transiently expresse…	2013-12	2017-06-30 19:47:00	2017-06-30 19:47:00		1241-1247		3	95		Res. Vet. Sci.								eng					PubMed		PMID: 24050534			http://www.ncbi.nlm.nih.gov/pubmed/24050534		3c gene; 3C protein; Animals; Autophagy; Cats; Cells, Cultured; Coronavirus, Feline; Cysteine Endopeptidases; Feline coronavirus; Feline Infectious Peritonitis; Female; Function; Male; virulence; virus replication
0	0	1979	Fujii, T.; Walker, G. C.; Leonard, N. J.	3-Substituted adenines. In vitro enzyme inhibition and antiviral activity	Journal of Medicinal Chemistry		0022-2623			The direct alkylation of adenine at the 3 position has been extended to produce series of 3-alkyl-, 3-allyl-, and 3-(substituted benzyl)adenines. When these compounds were tested for enzyme inhibition and antiviral activity in vitro, 3-n-pentyladenine was found to be the most active compound in inhibiting the enzyme dopamine-beta-hydroxylase, and 3-(2-bromobenzyl)adenine showed the most striking …	1979-02	2017-06-30 20:08:00	2017-06-30 20:08:00		125-129		2	22		J. Med. Chem.								eng					PubMed		PMID: 218008			http://www.ncbi.nlm.nih.gov/pubmed/218008		Adenine; Animals; Antiviral Agents; Dopamine beta-Hydroxylase; Enzyme Inhibitors; Gastroenteritis, Transmissible, of Swine; Methods; Mice; Simplexvirus; Structure-Activity Relationship; swine; Vaccinia virus; Viral Plaque Assay
7	0	2007	Takano, Tomomi; Hohdatsu, Tsutomu; Hashida, Yoshikiyo; Kaneko, Yasuhiro; Tanabe, Maki; Koyama, Hiroyuki	A "possible" involvement of TNF-alpha in apoptosis induction in peripheral blood lymphocytes of cats with feline infectious peritonitis	Veterinary Microbiology		0378-1135	10.1016/j.vetmic.2006.08.033		Feline infectious peritonitis (FIP) cats show a decrease in peripheral blood lymphocyte counts, and a particularly marked decrease in T cells including CD4+ and CD8+ cells. In this study, we showed that lymphopenia observed in FIP cats was due to apoptosis, and that the ascitic fluid, plasma, and culture supernatant of peritoneal exudate cells (adherent cells with macrophage morphology, or PEC) f…	2007-01-31	2017-06-30 19:58:00	2017-06-30 19:58:00		121-131		2019-02-04	119		Vet. Microbiol.								eng					PubMed		PMID: 17046178			http://www.ncbi.nlm.nih.gov/pubmed/17046178		Animals; Apoptosis; Cats; CD8-Positive T-Lymphocytes; Cells, Cultured; Feline Infectious Peritonitis; In Situ Nick-End Labeling; Leukocytes, Mononuclear; Lymphocyte Count; Macrophages; Receptors, Tumor Necrosis Factor; Receptors, Tumor Necrosis Factor, Type I; Receptors, Tumor Necrosis Factor, Type II; RNA, Messenger; Specific Pathogen-Free Organisms; Tumor Necrosis Factor-alpha
0	0	2016	Huang, Canping; Liu, William J.; Xu, Wen; Jin, Tao; Zhao, Yingze; Song, Jingdong; Shi, Yi; Ji, Wei; Jia, Hao; Zhou, Yongming; Wen, Honghua; Zhao, Honglan; Liu, Huaxing; Li, Hong; Wang, Qihui; Wu, Ying; Wang, Liang; Liu, Di; Liu, Guang; Yu, Hongjie; Holmes, Edward C.; Lu, Lin; Gao, George F.	A Bat-Derived Putative Cross-Family Recombinant Coronavirus with a Reovirus Gene	Plos Pathogens		1553-7366	10.1371/journal.ppat.1005883		The emergence of severe acute respiratory syndrome coronavirus (SARS-CoV) in 2002 and Middle East respiratory syndrome coronavirus (MERS-CoV) in 2012 has generated enormous interest in the biodiversity, genomics and cross-species transmission potential of coronaviruses, especially those from bats, the second most speciose order of mammals. Herein, we identified a novel coronavirus, provisionally …	2016-09	2017-06-30 19:21:00	2017-06-30 19:21:00		e1005883		9	12		PLoS Pathog.								English					Web of Science		WOS:000385621900045					acute respiratory syndrome; genomes; hemagglutinin-esterase; influenza-c virus; murine coronaviruses; orthoreovirus; Protein; rna recombination; SARS; sequences
0	0	2016	Wang, Zhengting; Chen, Yongdi; Cai, Gaofeng; Jiang, Zhenggang; Liu, Kui; Chen, Bin; Jiang, Jianmin; Gu, Hua	A Bibliometric Analysis of PubMed Literature on Middle East Respiratory Syndrome	International Journal of Environmental Research and Public Health		1660-4601	10.3390/ijerph13060583		Middle East Respiratory Syndrome (MERS), a pandemic threat to human beings, has aroused huge concern worldwide, but no bibliometric studies have been conducted on MERS research. The aim of this study was to map research productivity on the disease based on the articles indexed in PubMed. The articles related to MERS dated from 2012 to 2015 were retrieved from PubMed. The articles were classified …	2016-06	2017-06-30 19:22:00	2017-06-30 20:10:00		583		6	13		Int. J. Environ. Res. Public Health								English					Web of Science		WOS:000378860100062			http://www.ncbi.nlm.nih.gov/pubmed/27304963		Bibliometrics; Infection; literature review; MERS; MERS-CoV; Middle East respiratory syndrome
0	0	2016	Millet, Jean Kaoru; Goldstein, Monty E.; Labitt, Rachael N.; Hsu, Hung-Lun; Daniel, Susan; Whittaker, Gary R.	A camel-derived MERS-CoV with a variant spike protein cleavage site and distinct fusion activation properties	Emerging Microbes & Infections		2222-1751	10.1038/emi.2016.125		Middle East respiratory syndrome coronavirus (MERS-CoV) continues to circulate in both humans and camels, and the origin and evolution of the virus remain unclear. Here we characterize the spike protein of a camel-derived MERS-CoV (NRCE-HKU205) identified in 2013, early in the MERS outbreak. NRCE-HKU205 spike protein has a variant cleavage motif with regard to the S2' fusion activation site-notab…	2016-12-21	2017-06-30 19:20:00	2017-06-30 20:10:00		e126			5		Emerg. Microbes Infect.								English					Web of Science		WOS:000391507900002			http://www.ncbi.nlm.nih.gov/pubmed/27999426		Amino Acid Substitution; Animals; camel; Camelus; Cell Line; coronavirus; dromedary camels; emerging coronaviruses; Furin; fusion activation; Humans; Isoleucine; Mechanism; MERS; Middle East Respiratory Syndrome Coronavirus; prediction; Proteolysis; receptor; respiratory syndrome coronavirus; SARS; saudi-arabia; Serine; spike; Spike Glycoprotein, Coronavirus; Virus; Virus Internalization
0	0	2009	Decaro, Nicola; Campolo, Marco; Mari, Viviana; Desario, Costantina; Colaianni, Maria Loredana; Di Trani, Livia; Cordioli, Paolo; Buonavoglia, Canio	A candidate modified-live bovine coronavirus vaccine: safety and immunogenicity evaluation	The New Microbiologica		1121-7138			A modified-live vaccine against the respiratory form of bovine coronavirus (BCoV) infection was developed by progressive attenuation of a respiratory strain (438/06-TN). The vaccine was found to be safe as four colostrum-deprived newborn calves remained healthy after oronasal administration of ten doses of the vaccine. The immunogenicity of the vaccine was assessed by intramuscular injection of o…	2009-01	2017-06-30 19:53:00	2017-06-30 19:53:00		109-113		1	32		New Microbiol.	A candidate modified-live bovine coronavirus vaccine							eng					PubMed		PMID: 19382676			http://www.ncbi.nlm.nih.gov/pubmed/19382676		Animals; Antibodies, Viral; Cattle; Cattle Diseases; Cell Line; Coronavirus, Bovine; Coronavirus Infections; Humans; Membrane Glycoproteins; Molecular Sequence Data; Respiratory tract infections; Sequence Analysis, DNA; Spike Glycoprotein, Coronavirus; Vaccination; Vaccines, Attenuated; Viral Envelope Proteins; Viral Vaccines
0	0	1991	Lu, W.; Osorio, F. A.; Rhodes, M. B.; Moxley, R. A.	A capture-enzyme immunoassay for rapid diagnosis of transmissible gastroenteritis virus	Journal of Veterinary Diagnostic Investigation: Official Publication of the American Association of Veterinary Laboratory Diagnosticians, Inc		1040-6387	10.1177/104063879100300202		Two enzyme immunoassays (EIA) were developed for the detection of swine transmissible gastroenteritis virus (TGEV) antigens. The 2 EIAs used the same detecting system, a monoclonal antibody conjugated to horseradish peroxidase, but used different capture systems including a monoclonal antibody (m-EIA) or a polyclonal antibody (p-EIA). The EIAs were compared with the fluorescent antibody test (FAT…	1991-04	2017-06-30 20:04:00	2017-06-30 20:04:00		119-123		2	3		J. Vet. Diagn. Invest.								eng					PubMed		PMID: 1654131			http://www.ncbi.nlm.nih.gov/pubmed/1654131		Animals; Antigens, Viral; Dehydration; Diarrhea; Fluorescent Antibody Technique; Gastroenteritis, Transmissible, of Swine; Germ-Free Life; Immunoenzyme Techniques; Intestine, Small; Microscopy, Electron; Predictive Value of Tests; swine; Transmissible gastroenteritis virus
0	0	1998	Busato, A.; Lentze, T.; Hofer, D.; Burnens, A.; Hentrich, B.; Gaillard, C.	A case control study of potential enteric pathogens for calves raised in cow-calf herds	Zentralblatt Fur Veterinarmedizin. Reihe B. Journal of Veterinary Medicine. Series B		0514-7166			A matched case control study was performed to describe the epidemiological features of potential enteric pathogens for calves reared in 53 cow-calf herds located in western Switzerland. A total of 106 diarrhoeic calves and 126 healthy control calves were collected, all calves were less than 4 months old. Faecal samples were analysed for presence of infectious agents related to calf diarrhoea incl…	1998-11	2017-06-30 20:01:00	2017-06-30 20:01:00		519-528		9	45		Zentralblatt Veterinarmedizin Reihe B								eng					PubMed		PMID: 9852767			http://www.ncbi.nlm.nih.gov/pubmed/9852767		Animals; Bacterial Infections; Case-Control Studies; Cattle; Cattle Diseases; Diarrhea; Female; intestinal diseases; Multivariate Analysis; Parasitic Diseases, Animal; Switzerland; Virus Diseases
0	0	2016	Kazanji, Noora; Klein, Rachel E.; Lohani, Sadichhya; Mertens, Amy N.; Le, Julie	A case of hypermucoviscous Klebsiella pneumoniae liver abscess syndrome in an Iraqi male	Qjm-an International Journal of Medicine		1460-2725	10.1093/qjmed/hcw049		A 53-year-old man presented with fevers, productive cough and decreased appetite. He emigrated from Iraq 4 years ago. Chest x-ray revealed a left lung consolidation. Respiratory cultures and two sets of blood cultures grew out pan-susceptible Klebsiella pneumoniae. Liver ultrasound revealed a 6.4-cm complex lesion in the left hepatic lobe. A biopsy of the liver lesion produced bloody purulent asp…	2016-07	2017-06-30 19:22:00	2017-06-30 20:10:00		493-494		7	109		QJM-An Int. J. Med.								English					Web of Science		WOS:000379828500014			http://www.ncbi.nlm.nih.gov/pubmed/27016535
1	1	2014	Tsiodras, S.; Baka, A.; Mentis, A.; Iliopoulos, D.; Dedoukou, X.; Papamavrou, G.; Karadima, S.; Emmanouil, M.; Kossyvakis, A.; Spanakis, N.; Pavli, A.; Maltezou, H.; Karageorgou, A.; Spala, G.; Pitiriga, V.; Kosmas, E.; Tsiagklis, S.; Gkatzias, S.; Koulouris, N. G.; Koutsoukou, A.; Bakakos, P.; Markozanhs, E.; Dionellis, G.; Pontikis, K.; Rovina, N.; Kyriakopoulou, M.; Efstathiou, P.; Papadimitri…	A case of imported Middle East Respiratory Syndrome coronavirus infection and public health response, Greece, April 2014	Eurosurveillance		1560-7917			On 18 April 2014, a case of Middle East Respiratory Syndrome coronavirus (MERS-CoV) infection was laboratory confirmed in Athens, Greece in a patient returning from Jeddah, Saudi Arabia. Main symptoms upon initial presentation were protracted fever and diarrhoea, during hospitalisation he developed bilateral pneumonia and his condition worsened. During 14 days prior to onset of illness, he had ex…	2014-04-24	2017-06-30 19:29:00	2017-06-30 20:10:00		2019-05-10		16	19		Eurosurveillance								English					Web of Science		WOS:000335913400002			http://www.ncbi.nlm.nih.gov/pubmed/24786258		Aged; Contact Tracing; coronavirus; Coronavirus Infections; diagnosis; Diarrhea; dromedaries; Fever; Greece; Humans; Male; Pneumonia, Viral; Respiratory tract infections; Reverse Transcriptase Polymerase Chain Reaction; Saudi Arabia; Syndrome; Travel; Treatment Outcome
1	1	2015	Al-Gethamy, Manal; Corman, Victor M.; Hussain, Raheela; Al-Tawfiq, Jaffar A.; Drosten, Christian; Memish, Ziad A.	A Case of Long-term Excretion and Subclinical Infection With Middle East Respiratory Syndrome Coronavirus in a Healthcare Worker	Clinical Infectious Diseases		1058-4838	10.1093/cid/ciu1135			2015-03-15	2017-06-30 19:27:00	2017-06-30 20:10:00		973-+		6	60		Clin. Infect. Dis.								English					Web of Science		WOS:000351051600029			http://www.ncbi.nlm.nih.gov/pubmed/25516193		Adult; Asymptomatic Infections; contacts; Coronavirus Infections; Female; Humans; Infectious Disease Transmission, Patient-to-Professional; Middle East Respiratory Syndrome Coronavirus; Nursing Staff, Hospital; polymerase chain reaction; Sequence Analysis, RNA; Time Factors; Virus Shedding
0	0	2014	Karuna, T.; Khadanga, S.	A case of masquerading bronchopneumonia	Lung India		09702113 (ISSN)	10.4103/0970-2113.129858	https://www.scopus.com/inward/record.uri?eid=2-s2.0-84940296791&doi=10.4103%2f0970-2113.129858&partnerID=40&md5=7181dcd9a5318de6c6b5cc668ece667b	S. stercoralis infection is very common in South East Asian countries including India. Chronic infection is very common with symptoms of diarrhea, abdominal pain, nausea, vomiting, anemia, and cough. Hyperinfection and dissemination usually occur in immunocompromised patients with symptoms mimicking asthma, COPD, or aseptic meningitis. Very few cases of hyperinfection and dissemination have been …	2014	2017-06-30 19:35:00	2017-06-30 19:35:00		161-163		2	31													Scopus
0	0	2001	Narang, S.; Rajeshwari, S.; Khalid, S.	A case of sick sinus syndrome presenting for emergency surgery	Middle East Journal of Anaesthesiology		0544-0440				2001-10	2017-06-30 20:01:00	2017-06-30 20:01:00		365-370		3	16		Middle East J Anaesthesiol								eng					PubMed		PMID: 11789471			http://www.ncbi.nlm.nih.gov/pubmed/11789471		Adolescent; Electroencephalography; Emergency Medical Services; Humans; Infant, Newborn; Male; Respiratory Mechanics; Sick Sinus Syndrome; Surgical Procedures, Operative; Tuberculosis, Gastrointestinal
1	1	2016	Cha, Ran-Hui; Yang, Seung Hee; Moon, Kyung Chul; Joh, Joon-Sung; Lee, Ji Yeon; Shin, Hyoung-Shik; Kim, Dong Ki; Kim, Yon Su	A Case Report of a Middle East Respiratory Syndrome Survivor with Kidney Biopsy Results	Journal of Korean Medical Science		1011-8934	10.3346/jkms.2016.31.4.635		A 68-year old man diagnosed with Middle East Respiratory Syndrome-Coronavirus (MERS-CoV) presented with multiple pneumonic infiltrations on his chest X-ray, and the patient was placed on a mechanical ventilator because of progressive respiratory failure. Urinary protein excretion steadily increased for a microalbumin to creatinine ratio of 538.4 mg/g Cr and a protein to creatinine ratio of 3,025.…	2016-04	2017-06-30 19:23:00	2017-06-30 20:10:00		635-640		4	31		J. Korean Med. Sci.								English					Web of Science		WOS:000373931000023			http://www.ncbi.nlm.nih.gov/pubmed/27051251		Acute; Acute Tubulointerstitial Nephritis; Aged; Biopsy; clinical-features; Coronavirus Infections; CoV; Creatinine; dipeptidyl peptidase 4; Disease; Humans; In Situ Hybridization, Fluorescence; Kidney; Kidney Tubular Necrosis; Kidney Tubular Necrosis, Acute; Male; Microscopy, Confocal; Microscopy, Electron; Middle East Respiratory Syndrome Coronavirus; Middle East respiratory syndrome-coronaviru…
0	0	2005	van Gageldonk-Lafeber, Arianne B.; Heijnen, Marie-Louise A.; Bartelds, Aad I. M.; Peters, Marcel F.; van der Plas, Simone M.; Wilbrink, Berry	A case-control study of acute respiratory tract infection in general practice patients in The Netherlands	Clinical Infectious Diseases: An Official Publication of the Infectious Diseases Society of America		1537-6591	10.1086/431982		BACKGROUND: Acute respiratory tract infections (ARTIs) are responsible for considerable morbidity in the community, but little is known about the presence of respiratory pathogens in asymptomatic individuals. We hypothesized that asymptomatic persons could have a subclinical infection and thus act as a source of transmission. METHODS: During the period of 2000-2003, all patients with ARTI who vis…	2005-08-15	2017-06-30 19:59:00	2017-06-30 19:59:00		490-497		4	41		Clin. Infect. Dis.								eng					PubMed		PMID: 16028157			http://www.ncbi.nlm.nih.gov/pubmed/16028157		Acute Disease; Adolescent; Adult; Aged; Case-Control Studies; Child; Child, Preschool; Common Cold; Family Practice; Female; Humans; Infant; Male; Middle Aged; Netherlands; Respiratory tract infections; rhinovirus; Streptococcal Infections; Streptococcus pyogenes
0	0	2000	Lane, T. E.; Liu, M. T.; Chen, B. P.; Asensio, V. C.; Samawi, R. M.; Paoletti, A. D.; Campbell, I. L.; Kunkel, S. L.; Fox, H. S.; Buchmeier, M. J.	A central role for CD4(+) T cells and RANTES in virus-induced central nervous system inflammation and demyelination	Journal of Virology		0022-538X			Infection of C57BL/6 mice with mouse hepatitis virus (MHV) results in a demyelinating encephalomyelitis characterized by mononuclear cell infiltration and white matter destruction similar to the pathology of the human demyelinating disease multiple sclerosis. The contributions of CD4(+) and CD8(+) T cells in the pathogenesis of the disease were investigated. Significantly less severe inflammation…	2000-02	2017-06-30 20:01:00	2017-06-30 20:01:00		1415-1424		3	74		J. Virol.								eng					PubMed		PMID: 10627552 PMCID: PMC111476			http://www.ncbi.nlm.nih.gov/pubmed/10627552		Animals; Brain; CD4-Positive T-Lymphocytes; CD8-Positive T-Lymphocytes; Chemokine CCL5; Coronavirus Infections; Demyelinating Diseases; Encephalomyelitis; Enzyme-Linked Immunosorbent Assay; Flow Cytometry; Immune Sera; Immunohistochemistry; In Situ Hybridization; Male; Mice; Mice, Inbred C57BL; Murine hepatitis virus; Reverse Transcriptase Polymerase Chain Reaction; RNA, Messenger; Spinal Cord
0	0	2014	Deng, Xufang; Agnihothram, Sudhakar; Mielech, Anna M.; Nichols, Daniel B.; Wilson, Michael W.; Sarah, E. St John; Larsen, Scott D.; Mesecar, Andrew D.; Lenschow, Deborah J.; Baric, Ralph S.; Baker, Susan C.	A Chimeric Virus-Mouse Model System for Evaluating the Function and Inhibition of Papain-Like Proteases of Emerging Coronaviruses	Journal of Virology		0022-538X	10.1128/JVI.01749-14		To combat emerging coronaviruses, developing safe and efficient platforms to evaluate viral protease activities and the efficacy of protease inhibitors is a high priority. Here, we exploit a biosafety level 2 (BSL-2) chimeric Sindbis virus system to evaluate protease activities and the efficacy of inhibitors directed against the papain-like protease (PLpro) of severe acute respiratory syndrome co…	2014-10	2017-06-30 19:28:00	2017-06-30 19:28:00		11825-11833		20	88		J. Virol.								English					Web of Science		WOS:000342688000018					antiviral molecule; biological evaluation; Deubiquitinating enzyme; Infection; MERS coronavirus; Pneumonia; receptor; respiratory syndrome coronavirus; saudi-arabia; stimulated gene-15
0	0	2013	Li, Chuan-Gen; Tang, Wang; Chi, Xiao-Jing; Dong, Zhi-Ming; Wang, Xi-Xi; Wang, Xiao-Jia	A cholesterol tag at the N terminus of the relatively broad-spectrum fusion inhibitory peptide targets an earlier stage of fusion glycoprotein activation and increases the peptide's antiviral potency in vivo	Journal of Virology		1098-5514	10.1128/JVI.01153-13		In previous work, we designed peptides that showed potent inhibition of Newcastle disease virus (NDV) and infectious bronchitis virus (IBV) infections in chicken embryos. In this study, we demonstrate that peptides modified with cholesterol or 3 U of polyethylene glycol (PEG3) conjugated to the peptides' N termini showed even more promising antiviral activities when tested in animal models. Both …	2013-08	2017-06-30 19:48:00	2017-06-30 19:48:00		9223-9232		16	87		J. Virol.								eng					PubMed		PMID: 23804636 PMCID: PMC3754040			http://www.ncbi.nlm.nih.gov/pubmed/23804636		Animals; Antiviral Agents; Chick Embryo; Cholesterol; Coronavirus Infections; Disease Models, Animal; infectious bronchitis virus; Injections, Intramuscular; Newcastle Disease; Newcastle disease virus; Peptides; Polyethylene Glycols; Survival Analysis; Viral Fusion Proteins
0	0	2000	Bhat, B.A.; Suri, K.; Gupta, B.	A clinico-epidemiological evaluation of infants born before arrival at hospital	Annals of Saudi Medicine		02564947 (ISSN)		https://www.scopus.com/inward/record.uri?eid=2-s2.0-0034431867&partnerID=40&md5=85c1cb1ff9af3df53e8562b6269ff099		2000	2017-06-30 19:35:00	2017-06-30 19:35:00		483-484		2019-05-06	20													Scopus
0	0	2001	Karki, P.; Hansdak, S.G.; Bhandari, S.; Shukla, A.; Koirala, S.	A clinico-epidemiological study of organophosphorus poisoning at a rural-based teaching hospital in eastern Nepal	Tropical Doctor		00494755 (ISSN)		https://www.scopus.com/inward/record.uri?eid=2-s2.0-0035130394&partnerID=40&md5=3c509b52c9efc93f653a4e666681af5b	Thirty-seven patients with severe organophosphorus poisoning (OPP) presented to the emergency ward of BP Koirala Institute of Health Sciences between January 1995 and December 1996. The mean age of patients was 26.9 years. There were 17 (46%) males and 20 (54%) females, with male:female ratio being 1:1.2.Twenty-three (62%) patients were unmarried with 16 (46%) of them students. The most common re…	2001	2017-06-30 19:35:00	2017-06-30 20:10:00		32-34		1	31													Scopus							http://www.ncbi.nlm.nih.gov/pubmed/11205599		Adolescent; Adult; Age Distribution; Emergency Treatment; Female; Hospitals, Teaching; Humans; Male; Middle Aged; Nepal; Organophosphate Poisoning; Poisoning; Rural Health; Suicide
0	0	2015	Wang, M.; Barasheed, O.; Rashid, H.; Booy, R.; El Bashir, H.; Haworth, E.; Ridda, I.; Holmes, E.C.; Dwyer, D.E.; Nguyen-Van-Tam, J.; Memish, Z.A.; Heron, L.	A cluster-randomised controlled trial to test the efficacy of facemasks in preventing respiratory viral infection among Hajj pilgrims	Journal of Epidemiology and Global Health		22106006 (ISSN)	10.1016/j.jegh.2014.08.002	https://www.scopus.com/inward/record.uri?eid=2-s2.0-84964211373&doi=10.1016%2fj.jegh.2014.08.002&partnerID=40&md5=8441d9be54a5384dc1b164be9d4f62d2	Background: Cost-effective interventions are needed to control the transmission of viral respiratory tract infections (RTIs) in mass gatherings. Facemasks are a promising preventive measure, however, previous studies on the efficacy of facemasks have been inconclusive. This study proposes a large-scale facemask trial during the Hajj pilgrimage in Saudi Arabia and presents this protocol to illustr…	2015	2017-06-30 19:35:00	2017-06-30 20:10:00		181-189		2	5													Scopus							http://www.ncbi.nlm.nih.gov/pubmed/25922328		Facemask; Female; Hajj Pilgrimage; Humans; influenza; Influenza, Human; Islam; Male; Masks; Middle East Respiratory Syndrome Coronavirus; Saudi Arabia; Travel; Viral respiratory tract infection
1	1	2017	Al-Tawfiq, Jaffar A.; Alfaraj, Sarah H.; Altuwaijri, Talal A.; Memish, Ziad A.	A cohort-study of patients suspected for MERS-CoV in a referral hospital in Saudi Arabia	The Journal of Infection		1532-2742	10.1016/j.jinf.2017.06.002			2017-06-09	2017-06-30 19:38:00	2017-06-30 19:38:00							J. Infect.								eng					PubMed		PMID: 28606432			http://www.ncbi.nlm.nih.gov/pubmed/28606432
0	0	2004	Fu, Li; Gonzales, Donna M.; Das Sarma, Jayasri; Lavi, Ehud	A combination of mutations in the S1 part of the spike glycoprotein gene of coronavirus MHV-A59 abolishes demyelination	Journal of Neurovirology		1355-0284			The A59 strain of coronavirus, mouse hepatitis virus (MHV), produces acute hepatitis, meningoencephalitis, and chronic demyelination. The authors have previously shown that the spike (S) glycoprotein gene of MHV contains determinants of virulence, hepatitis, and demyelination. They then identified viruses containing mutations in the S gene that exhibit alterations in viral pathogenesis. In the pr…	2004-02	2017-06-30 20:00:00	2017-06-30 20:00:00		41-51		1	10		J. Neurovirol.								eng					PubMed		PMID: 14982727			http://www.ncbi.nlm.nih.gov/pubmed/14982727		Animals; Brain; Coronavirus Infections; Demyelinating Diseases; Hepatitis, Viral, Animal; Liver; Membrane Glycoproteins; Mice; Murine hepatitis virus; Mutagenesis, Site-Directed; mutation; Reverse Transcriptase Polymerase Chain Reaction; Spike Glycoprotein, Coronavirus; Spinal Cord; Viral Envelope Proteins
1	1	2016	Baseler, L.; de Wit, E.; Feldmann, H.	A Comparative Review of Animal Models of Middle East Respiratory Syndrome Coronavirus Infection	Veterinary Pathology		0300-9858	10.1177/0300985815620845		Middle East respiratory syndrome coronavirus (MERS-CoV) was initially isolated from a Saudi Arabian man with fatal pneumonia. Since the original case in 2012, MERS-CoV infections have been reported in >1500 humans, and the case fatality rate is currently 35%. This lineage C betacoronavirus has been reported to cause a wide range of disease severity in humans, ranging from asymptomatic to progress…	2016-05	2017-06-30 19:23:00	2017-06-30 20:10:00		521-531		3	53		Vet. Pathol.								English					Web of Science		WOS:000374492800003			http://www.ncbi.nlm.nih.gov/pubmed/26869154		animal models; clinical-features; common marmosets; dipeptidyl peptidase 4; Dromedary camels; family cluster; mers-cov infection; Mice; Middle East Respiratory Syndrome Coronavirus; Middle East respiratory syndrome coronavirus; Mouse model; pathogenicity; Rabbits; Respiratory System; Review; rhesus macaques; saudi-arabia; spike protein; transgenic; united-kingdom
1	1	2016	Garbati, Musa A.; Fagbo, Shamsudeen F.; Fang, Vicky J.; Skakni, Leila; Joseph, Mercy; Wani, Tariq A.; Cowling, Benjamin J.; Peiris, Malik; Hakawi, Ahmed	A Comparative Study of Clinical Presentation and Risk Factors for Adverse Outcome in Patients Hospitalised with Acute Respiratory Disease Due to MERS Coronavirus or Other Causes	Plos One		1932-6203	10.1371/journal.Pone.0165978		Middle East Respiratory syndrome (MERS) first emerged in Saudi Arabia in 2012 and remains a global health concern. The objective of this study was to compare the clinical features and risk factors for adverse outcome in patients with RT-PCR confirmed MERS and in those with acute respiratory disease who were MERS-CoV negative, presenting to the King Fahad Medical City (KFMC) in Riyadh between Octo…	2016-11-03	2017-06-30 19:21:00	2017-06-30 20:10:00		e0165978		11	11		PLoS One								English					Web of Science		WOS:000386910000088			http://www.ncbi.nlm.nih.gov/pubmed/27812197		Acute Disease; Adolescent; Adult; Aged; Child; Child, Preschool; Comorbidity; Coronavirus Infections; Female; Hospitalization; Humans; Infant; Infant, Newborn; Infection; Kaplan-Meier Estimate; Male; Middle Aged; Middle East Respiratory Syndrome Coronavirus; Outbreak; Prognosis; risk factors; saudi-arabia; transmission; Young Adult
0	0	1992	Damy, S. B.; Vassão, R. C.; Lucchiari, M. A.; Pereira, C. A.; Sant'Anna, O. A.	A comparative study of resistance to MHV3 infection in genetically homogeneous and heterogeneous mouse populations	Brazilian Journal of Medical and Biological Research = Revista Brasileira De Pesquisas Medicas E Biologicas		0100-879X			Resistance to MHV3 infection was investigated in genetically homogeneous inbred (A/J, BALB/c) and genetically selected (High, Low) mouse lines. The A/J and L lines are resistant and the BALB/c and H mice are susceptible. The genetic analysis was performed on the F1 hybrids, as well as on the genetically heterogeneous F2 populations and backcrosses bred from HxL and A/JxBALB/c lines. The mortality…	1992	2017-06-30 20:04:00	2017-06-30 20:04:00		1025-1027		10	25		Braz. J. Med. Biol. Res.								eng					PubMed		PMID: 1342823			http://www.ncbi.nlm.nih.gov/pubmed/1342823		Animals; Coronavirus Infections; Crosses, Genetic; Female; Genetic Predisposition to Disease; Hepatitis, Viral, Animal; Immunity, Innate; Male; Mice; Mice, Inbred A; Mice, Inbred BALB C; Murine hepatitis virus
0	0	1991	Hök, K.	A comparison between immunofluorescence staining on smears from Membrana nictitans (M3 test), immunohistopathology and routine pathology in cats with suspected feline infectious peritonitis (FIP)	Acta Veterinaria Scandinavica		0044-605X			An indirect immunofluorescence method using smears from membrana nictitans (M3 test) to diagnose feline corona virus (FCV) infection was compared with immunohistopathology (using indirect immunofluorescence assay (IFFA) performed on organs (IFO], and routine pathology (RP) in cats with suspected feline infectious peritonitis (FIP). A close correlation between the 2 immunofluorescence methods (IFO…	1991	2017-06-30 20:04:00	2017-06-30 20:04:00		171-176		2	32		Acta Vet. Scand.								eng					PubMed		PMID: 1666490			http://www.ncbi.nlm.nih.gov/pubmed/1666490		Animals; Antigens, Viral; Cats; Coronavirus, Feline; Feline Infectious Peritonitis; Fluorescent Antibody Technique; Nictitating Membrane; Predictive Value of Tests
0	0	1990	Clark, M. A.; Campbell, I.; El-Ghorr, A. A.; Snodgrass, D. R.; Scott, F. M.	A comparison of bovine coronavirus strains using monoclonal antibodies	Advances in Experimental Medicine and Biology		0065-2598			Eight monoclonal antibodies (MAbs) were raised against a bovine coronavirus (B.C.V.) which had been isolated in Scotland and was designated S2. The MAbs were divided into two groups on the basis of their reactions with S2 virus in indirect immunofluorescence (I.F.), neutralisation and haemagglutination inhibition (H.A.I.) tests. Five of the MAbs were positive by all three tests but failed to bind…	1990	2017-06-30 20:05:00	2017-06-30 20:05:00		461-466			276		Adv. Exp. Med. Biol.								eng					PubMed		PMID: 1966439			http://www.ncbi.nlm.nih.gov/pubmed/1966439		Animals; Antibodies, Monoclonal; Blotting, Western; Cattle; Cattle Diseases; Cell Line; Coronaviridae; Coronaviridae Infections; Diarrhea; Electrophoresis, Polyacrylamide Gel; Feces; Fluorescent Antibody Technique; Hemagglutination Inhibition Tests; Humans; Viral Structural Proteins
0	0	2001	Kipar, A.; Köhler, K.; Leukert, W.; Reinacher, M.	A comparison of lymphatic tissues from cats with spontaneous feline infectious peritonitis (FIP), cats with FIP virus infection but no FIP, and cats with no infection	Journal of Comparative Pathology		0021-9975	10.1053/jcpa.2001.0501		Lymphatic tissues (spleen, mesenteric lymph nodes, thymus) from 24 cats with spontaneous feline infectious peritonitis (FIP) were examined by light microscopy and immunohistochemistry for cellularity, cellular composition, and degree of cellular turnover. Additionally, the formation of granulomatous lesions in lymphatic tissues in cats with FIP was examined. For comparison, tissues from 14 specif…	2001-10	2017-06-30 20:01:00	2017-06-30 20:01:00		182-191		2019-02-03	125		J. Comp. Pathol.								eng					PubMed		PMID: 11578135			http://www.ncbi.nlm.nih.gov/pubmed/11578135		Animals; Apoptosis; Biomarkers; B-Lymphocytes; Cats; Cell Count; Coronavirus, Feline; Feline Infectious Peritonitis; Granuloma; Immunoenzyme Techniques; In Situ Nick-End Labeling; Lymph Nodes; Lymphoid Tissue; Macrophages; Single-Blind Method; Specific Pathogen-Free Organisms; Spleen; Thymus Gland; T-Lymphocytes
0	0	2005	Ganapathy, K.; Cargill, P. W.; Jones, R. C.	A comparison of methods of inducing lachrymation and tear collection in chickens for detection of virus-specific immuoglobulins after infection with infectious bronchitis virus	Avian Pathology: Journal of the W.V.P.A		0307-9457	10.1080/03079450500112344		Four-week-old specific-pathogen-free chickens were infected with virulent infectious bronchitis virus Massachusetts strain M41 via the ocular-nasal route. At weekly intervals up to 3 weeks post-infection, excess lachrymation was induced either by placing sodium chloride (salt) crystals on the eyes or by intramuscular injection of carbachol. Tears were collected using micropipettes or on filter pa…	2005-06	2017-06-30 19:59:00	2017-06-30 19:59:00		248-251		3	34		Avian Pathol.								eng					PubMed		PMID: 16191709			http://www.ncbi.nlm.nih.gov/pubmed/16191709		Animals; Antibodies, Viral; Carbachol; Chickens; Coronavirus Infections; Immunoglobulin A; Immunoglobulin G; infectious bronchitis virus; Miotics; Poultry Diseases; Sodium Chloride; Tears
0	0	1991	Percy, D. H.; Williams, K. L.; Paturzo, F. X.	A comparison of the sensitivity and specificity of sialodacryoadenitis virus, Parker's rat coronavirus, and mouse hepatitis virus-infected cells as a source of antigen for the detection of antibody to rat coronaviruses	Archives of Virology		0304-8608			Sialodacryoadenitis virus (SDAV) and Parker's rat coronavirus (PRC) are two recognized viral strains which cause spontaneous disease in the laboratory rat. Currently there is no recognized practical procedure which will accurately differentiate infections with these strains. Using SDAV- and PRC-infected L-2 cells as the source of antigen, and sera from rats collected post inoculation with either …	1991	2017-06-30 20:04:00	2017-06-30 20:04:00		175-180		2019-03-04	119		Arch. Virol.								eng					PubMed		PMID: 1877886			http://www.ncbi.nlm.nih.gov/pubmed/1877886		Animals; Antibodies, Viral; Antigens, Viral; Cell Line; Coronaviridae; Fluorescent Antibody Technique; Immunoenzyme Techniques; Rats; Rats, Inbred Strains; Sensitivity and Specificity
0	0	1989	Callebaut, P.; Pensaert, M. B.; Hooyberghs, J.	A competitive inhibition ELISA for the differentiation of serum antibodies from pigs infected with transmissible gastroenteritis virus (TGEV) or with the TGEV-related porcine respiratory coronavirus	Veterinary Microbiology		0378-1135			A competitive inhibition ELISA was developed to detect non-neutralizing antibodies to the peplomer protein of transmissible gastroenteritis virus (TGEV) in porcine sera using a monoclonal antibody as an indicator. It was demonstrated that field strains of the TGEV-related porcine respiratory coronavirus (PRCV) did not induce this antibody, whereas the Miller strain and field strains of TGEV did. …	1989-05	2017-06-30 20:05:00	2017-06-30 20:05:00		2019-09-19		1	20		Vet. Microbiol.								eng					PubMed		PMID: 2548322			http://www.ncbi.nlm.nih.gov/pubmed/2548322		Animals; Antibodies, Monoclonal; Antibodies, Viral; Coronaviridae; Coronaviridae Infections; Enzyme-Linked Immunosorbent Assay; Gastroenteritis, Transmissible, of Swine; Neutralization Tests; swine; Transmissible gastroenteritis virus
1	1	2014	Hasan, M.M.; Akter, R.; Ullah, M.S.; Abedin, M.J.; Ullah, G.M.A.; Hossain, M.Z.	A computational approach for predicting role of human micrornas in MERS-COV genome	Advances in Bioinformatics		16878027 (ISSN)	10.1155/2014/967946	https://www.scopus.com/inward/record.uri?eid=2-s2.0-84920505456&doi=10.1155%2f2014%2f967946&partnerID=40&md5=12992faa193cacee760469d9c297ff27	The new epidemic Middle East Respiratory Syndrome (MERS) is caused by a type of human coronavirus called MERS-CoV which has global fatality rate of about 30%. We are investigating potential antiviral therapeutics against MERS-CoV by using host microRNAs (miRNAs) which may downregulate viral gene expression to quell viral replication. We computationally predicted potential 13 cellular miRNAs from …	2014	2017-06-30 19:35:00	2017-06-30 20:10:00					2014													Scopus							http://www.ncbi.nlm.nih.gov/pubmed/25610462
1	1	2014	Du, Lanying; Zhao, Guangyu; Yang, Yang; Qiu, Hongjie; Wang, Lili; Kou, Zhihua; Tao, Xinrong; Yu, Hong; Sun, Shihui; Tseng, Chien-Te K.; Jiang, Shibo; Li, Fang; Zhou, Yusen	A Conformation-Dependent Neutralizing Monoclonal Antibody Specifically Targeting Receptor-Binding Domain in Middle East Respiratory Syndrome Coronavirus Spike Protein	Journal of Virology		0022-538X	10.1128/JVI.00433-14		Prophylactic and therapeutic strategies are urgently needed to combat infections caused by the newly emerged Middle East respiratory syndrome coronavirus (MERS-CoV). Here, we have developed a neutralizing monoclonal antibody (MAb), designated Mersmab1, which potently blocks MERS-CoV entry into human cells. Biochemical assays reveal that Mersmab1 specifically binds to the receptor-binding domain (…	2014-06	2017-06-30 19:29:00	2017-06-30 20:10:00		7045-7053		12	88		J. Virol.								English					Web of Science		WOS:000336895600044			http://www.ncbi.nlm.nih.gov/pubmed/24719424		Animals; Antibodies, Neutralizing; Antibodies, Viral; Coronaviridae; Coronaviridae Infections; crystal-structure; dipeptidyl peptidase 4; Epitope Mapping; Female; functional receptor; fusion core; hemagglutinin; Humans; identification; infections; MERS-CoV; Mice; Mice, Inbred BALB C; Protein Binding; Protein Structure, Tertiary; Receptors, Virus; SARS coronavirus; Spike Glycoprotein, Coronavirus;…
0	0	2004	Lamphear, Barry J.; Jilka, Joseph M.; Kesl, Lyle; Welter, Mark; Howard, John A.; Streatfield, Stephen J.	A corn-based delivery system for animal vaccines: an oral transmissible gastroenteritis virus vaccine boosts lactogenic immunity in swine	Vaccine		0264-410X	10.1016/j.vaccine.2003.11.066		Recombinant plant expression systems offer a means to produce large quantities of selected antigens for subunit vaccines. Cereals are particularly well-suited expression vehicles since the expressed proteins can be stored at relatively high concentrations for extended periods of time without degradation and dry seed can be formulated into oral vaccines suitable for commercial applications. A subu…	2004-06-23	2017-06-30 19:59:00	2017-06-30 19:59:00		2420-2424		19	22		Vaccine	A corn-based delivery system for animal vaccines							eng					PubMed		PMID: 15193404			http://www.ncbi.nlm.nih.gov/pubmed/15193404		Administration, Oral; Animals; Drug Delivery Systems; Gastroenteritis, Transmissible, of Swine; swine; Transmissible gastroenteritis virus; Vaccination; Vaccines, Synthetic; Viral Vaccines; Zea mays
0	0	2015	Westerbeck, Jason W.; Machamer, Carolyn E.	A Coronavirus E Protein Is Present in Two Distinct Pools with Different Effects on Assembly and the Secretory Pathway	Journal of Virology		0022-538X	10.1128/JVI.01237-15		Coronaviruses (CoVs) assemble by budding into the lumen of the early Golgi complex prior to exocytosis. The small CoV envelope (E) protein plays roles in assembly, virion release, and pathogenesis. CoV E has a single hydrophobic domain (HD), is targeted to Golgi complex membranes, and has cation channel activity in vitro. However, the precise functions of the CoV E protein during infection are st…	2015-09	2017-06-30 19:25:00	2017-06-30 19:25:00		9313-9323		18	89		J. Virol.								English					Web of Science		WOS:000360704400016					cytoplasmic tail; envelope protein; golgi-complex; infectious-bronchitis-virus; Ion Channels; membrane-protein; respiratory syndrome coronavirus; spike protein; transmembrane domain; virion envelope
0	0	2013	Graham, Rachel L.; Donaldson, Eric F.; Baric, Ralph S.	A decade after SARS: strategies for controlling emerging coronaviruses	Nature Reviews Microbiology		1740-1526	10.1038/nrmicro3143		Two novel coronaviruses have emerged in humans in the twenty-first century: severe acute respiratory syndrome coronavirus (SARS-CoV) and Middle East respiratory syndrome coronavirus (MERS-CoV), both of which cause acute respiratory distress syndrome (ARDS) and are associated with high mortality rates. There are no clinically approved vaccines or antiviral drugs available for either of these infec…	2013-12	2017-06-30 19:30:00	2017-06-30 19:30:00		836-848		12	11		Nat. Rev. Microbiol.	A decade after SARS							English					Web of Science		WOS:000327291900010					Acute Lung Injury; acute-respiratory-syndrome; DNA vaccine; human monoclonal-antibody; neutralizing antibody; protective immunity; receptor-binding domain; spike protein; t-cell responses; whole killed virus
0	0	2010	Blum, James M.; Fetterman, Douglas M.; Park, Pauline K.; Morris, Michelle; Rosenberg, Andrew L.	A description of intraoperative ventilator management and ventilation strategies in hypoxic patients	Anesthesia and Analgesia		1526-7598	10.1213/ANE.0b013e3181da82e1		BACKGROUND: Hypoxia is a common finding in the anesthetized patient. Although there are a variety of methods to address hypoxia, it is not well documented what strategies are used by anesthesiologists when faced with a hypoxic patient. Studies have identified that lung protective ventilation strategies have beneficial effects in both oxygenation and mortality in acute respiratory distress syndrom…	2010-06-01	2017-06-30 19:53:00	2017-06-30 19:53:00		1616-1622		6	110		Anesth. Analg.								eng					PubMed		PMID: 20385612			http://www.ncbi.nlm.nih.gov/pubmed/20385612		Aged; Body Weight; Female; Humans; Hypoxia; Intermittent Positive-Pressure Ventilation; Intraoperative Care; Intraoperative Complications; Male; Middle Aged; Monitoring, Intraoperative; Oxygen Inhalation Therapy; Positive-Pressure Respiration; Respiration, Artificial; Respiratory Function Tests; Tidal Volume; Ventilators, Mechanical
0	0	2016	Cho, H.-W.; Chu, C.	A Disease Around the Corner	Osong Public Health and Research Perspectives		22109099 (ISSN)	10.1016/j.phrp.2016.02.001	https://www.scopus.com/inward/record.uri?eid=2-s2.0-84959878755&doi=10.1016%2fj.phrp.2016.02.001&partnerID=40&md5=91dce82c0c24771bf9283456e9d0fb8e		2016	2017-06-30 19:35:00	2017-06-30 19:35:00		2019-01-02		1	7													Scopus
0	0	1985	Chen, K. S.; Kahn, D. E.	A double-protease-resistant variant of transmissible gastroenteritis virus and its ability to induce lactogenic immunity	American Journal of Veterinary Research		0002-9645			A virus resistant to 2 major intestinal proteases (trypsin and alpha-chymotrypsin) was derived from the attenuated Purdue strain of transmissible gastroenteritis virus. Its enzymatic stability was confirmed, in vitro, by exposure to proteolytic enzymes and to porcine intestinal fluids. Vaccination of 5 seronegative pregnant sows with the variant virus by a series of 2 oral and 1 IM inoculations r…	1985-08	2017-06-30 20:06:00	2017-06-30 20:06:00		1632-1636		8	46		Am. J. Vet. Res.								eng					PubMed		PMID: 2994526			http://www.ncbi.nlm.nih.gov/pubmed/2994526		Animals; Animals, Suckling; Antibodies, Viral; Chymotrypsin; Colostrum; Coronaviridae; Drug Resistance, Microbial; Female; Gastroenteritis, Transmissible, of Swine; genetic variation; Milk; Neutralization Tests; Pregnancy; swine; Transmissible gastroenteritis virus; Trypsin; Vaccination; Vaccines, Attenuated; Viral Vaccines
0	0	2013	Acevedo, Ana M.; Perera, Carmen L.; Vega, Armando; Ríos, Liliam; Coronado, Liani; Relova, Damarys; Frías, Maria T.; Ganges, Llilianne; Núñez, José I.; Pérez, Lester J.	A duplex SYBR Green I-based real-time RT-PCR assay for the simultaneous detection and differentiation of Massachusetts and non-Massachusetts serotypes of infectious bronchitis virus	Molecular and Cellular Probes		1096-1194	10.1016/j.mcp.2013.06.001		Infectious bronchitis is a highly contagious viral disease of poultry caused by infectious bronchitis virus (IBV) and is considered one of the most economically important viral diseases of chickens. Control of IBV has been attempted using live attenuated and inactivated vaccines. Live attenuated vaccines of the Massachusetts (Mass.) serotype are the most commonly used for this purpose. Due to the…	2013-12	2017-06-30 19:48:00	2017-06-30 19:48:00		184-192		2019-05-06	27		Mol. Cell. Probes								eng					PubMed		PMID: 23810983			http://www.ncbi.nlm.nih.gov/pubmed/23810983		Animals; Chickens; Coronavirus Infections; Differentiation serotypes; disease outbreaks; Duplex real time RT-PCR; infectious bronchitis virus; Massachusetts; Organic Chemicals; Poultry Diseases; Real-Time Polymerase Chain Reaction; Reverse Transcriptase Polymerase Chain Reaction; RNA, Viral; Serotyping; SYBR Green-I; Vaccines, Attenuated; Vaccines, Inactivated; Viral Vaccines
1	1	2016	Lee, Jonggul; Chowell, Gerardo; Jung, Eunok	A dynamic compartmental model for the Middle East respiratory syndrome outbreak in the Republic of Korea: A retrospective analysis on control interventions and superspreading events	Journal of Theoretical Biology		0022-5193	10.1016/j.jtbi.2016.08.009		The 2015 Middle East respiratory syndrome (MERS) outbreak in the Republic of Korea has provided an opportunity to improve our understanding of the spread of MERS linked to healthcare settings. Here we designed a dynamic transmission model to analyze the MERS outbreak in the Republic of Korea based on confirmed cases reported during the period May 20 July 4, 2015. Our model explicitly incorporates…	2016-11-07	2017-06-30 19:21:00	2017-06-30 20:11:00		118-126			408		J. Theor. Biol.	A dynamic compartmental model for the Middle East respiratory syndrome outbreak in the Republic of Korea							English					Web of Science		WOS:000384630700012			http://www.ncbi.nlm.nih.gov/pubmed/27521523		coronavirus; Epidemiology; health-care facilities; INFECTIOUS DISEASES; infectious-diseases; Mathematical modeling; MERS; MERS-CoV; Nosocomial infections; Republic of Korea; SARS; Superspreader; transmission
1	1	2013	Omrani, Ali S.; Matin, Mohammad Abdul; Haddad, Qais; Al-Nakhli, Daifullah; Memish, Ziad A.; Albarrak, Ali M.	A family cluster of Middle East Respiratory Syndrome Coronavirus infections related to a likely unrecognized asymptomatic or mild case	International Journal of Infectious Diseases		1201-9712	10.1016/j.ijid.2013.07.001		Background: Ninety confirmed cases of Middle East Respiratory Syndrome Coronavirus (MERS-CoV) have been reported to the World Health Organization. We report the details of a second family cluster of MERS-CoV infections from Riyadh, Saudi Arabia. Methods: We present the clinical, laboratory and epidemiological details of 3 patients from a family cluster of MERS-CoV infections. Results: The first p…	2013-09	2017-06-30 19:31:00	2017-06-30 20:11:00		E668-E672		9	17		Int. J. Infect. Dis.								English					Web of Science		WOS:000324172200002			http://www.ncbi.nlm.nih.gov/pubmed/23916548		Adult; Cluster; Communicable Diseases, Emerging; coronavirus; Coronavirus Infections; Fatal Outcome; Humans; lung; Male; MERS-CoV; Middle Aged; Middle East; Middle East Respiratory Syndrome Coronavirus; Respiratory tract infections; Saudi Arabia; Sentinel Surveillance; Syndrome; Tomography, X-Ray Computed; Viral pneumonia
0	0	2007	Kitagawa, Masato; Okada, Midori; Sato, Tsuneo; Kanayama, Kiichi; Sakai, Takeo	A feline case of isolated fourth ventricle with syringomyelia suspected to be related with feline infectious peritonitis	The Journal of Veterinary Medical Science		0916-7250			A one-year-old female cat was unable to stand. Magnetic resonance imaging was performed, and an enlargement of the lateral, third, and fourth ventricles and syringomyelia were detected. The cat was diagnosed with an isolated fourth ventricle (IFV) with syringomyelia. The serum isoantibody test for the feline infectious peritonitis (FIP) virus was 1:3,200. After the cat died, a pathological examin…	2007-07	2017-06-30 19:58:00	2017-06-30 19:58:00		759-762		7	69		J. Vet. Med. Sci.								eng					PubMed		PMID: 17675810			http://www.ncbi.nlm.nih.gov/pubmed/17675810		Animals; Cats; Fatal Outcome; Feline Infectious Peritonitis; Female; Fourth Ventricle; Syringomyelia; Tomography, X-Ray Computed
0	0	1985	Waltner-Toews, D.; Martin, S. W.; Meek, A. H.; McMillan, I.; Crouch, C. F.	A field trial to evaluate the efficacy of a combined rotavirus-coronavirus/Escherichia coli vaccine in dairy cattle	Canadian Journal of Comparative Medicine: Revue Canadienne De Medecine Comparee		0008-4050			A field trial was designed to determine the efficacy of a combination rotavirus-coronavirus/Escherichia coli vaccine on dairy farms in southwestern Ontario. In Part A of the trial, 321 cows on 15 farms were randomly assigned to either vaccination or placebo groups. On eight farms, 50% of the dams were vaccinated, while on the other seven farms, 80% of the dams were vaccinated. In Part B of the tr…	1985-01	2017-06-30 20:06:00	2017-06-30 20:06:00		2019-01-09		1	49		Can. J. Comp. Med.								eng					PubMed		PMID: 2985213 PMCID: PMC1236108			http://www.ncbi.nlm.nih.gov/pubmed/2985213		Animals; Bacterial Vaccines; Cattle; Cattle Diseases; Clinical Trials as Topic; Coronaviridae; Coronaviridae Infections; Diarrhea; Double-Blind Method; Escherichia coli; Escherichia coli Infections; Female; Rotavirus; Rotavirus Infections; Viral Vaccines
0	0	2016	Hu, Hao-Teng; Cho, Che-Pei; Lin, Ya-Hui; Chang, Kung-Yao	A general strategy to inhibiting viral-1 frameshifting based on upstream attenuation duplex formation	Nucleic Acids Research		0305-1048	10.1093/nar/gkv1307		Viral -1 programmed ribosomal frameshifting (PRF) as a potential antiviral target has attracted interest because many human viral pathogens, including human immunodeficiency virus (HIV) and coronaviruses, rely on -1 PRF for optimal propagation. Efficient eukaryotic -1 PRF requires an optimally placed stimulator structure downstream of the frameshifting site and different strategies targeting vira…	2016-01-08	2017-06-30 19:24:00	2017-06-30 20:11:00		256-266		1	44		Nucleic Acids Res.								English					Web of Science		WOS:000371264000029			http://www.ncbi.nlm.nih.gov/pubmed/26612863		Cell Line; DNA; DNA, Antisense; expression; Frameshifting, Ribosomal; Gene Expression Regulation, Viral; HEK293 Cells; Humans; immunodeficiency-virus type-1; Inverted Repeat Sequences; mammalian-cells; mechanisms; messenger-rna; Middle East Respiratory Syndrome Coronavirus; programmed-1 ribosomal frameshift; pseudoknot; Ribosomes; RNA, Messenger; RNA, Viral; SARS-Coronavirus; signal; vitro transl…
0	0	1994	Vassão, R. C.; Sant' Anna, O. A.; Pereira, C. A.	A genetic analysis of macrophage activation and specific antibodies in relation to the resistance of heterogeneous mouse populations to MHV3 infection	Archives of Virology		0304-8608			The genetically selected high antibody responder mice (HIII) are susceptible and the low antibody responder mice (LIII) are resistant to the experimental infection with Mouse Hepatitis Virus 3 (MHV3). The mortality rates of the F1 hybrids and of the F2 segregants showed the codominance of the susceptible and resistant characters. The direct individual intrapopulation correlation between the induc…	1994	2017-06-30 20:03:00	2017-06-30 20:03:00		417-425		2019-03-04	139		Arch. Virol.								eng					PubMed		PMID: 7832646			http://www.ncbi.nlm.nih.gov/pubmed/7832646		Animals; Antibodies, Viral; Cells, Cultured; Coronavirus Infections; Crosses, Genetic; Disease Susceptibility; Female; Humans; Immunity, Innate; Interferon-gamma; Macrophage Activation; Macrophages, Peritoneal; Male; Mice; Murine hepatitis virus; virus replication
0	0	2014	Luo, Chenglong; Qu, Hao; Ma, Jie; Wang, Jie; Hu, Xiaoxiang; Li, Ning; Shu, Dingming	A genome-wide association study identifies major loci affecting the immune response against infectious bronchitis virus in chicken	Infection, Genetics and Evolution: Journal of Molecular Epidemiology and Evolutionary Genetics in Infectious Diseases		1567-7257	10.1016/j.meegid.2013.12.004		Coronaviruses are a hot research topic because they can cause severe diseases in humans and animals. Infectious bronchitis virus (IBV), belonging to gamma-coronaviruses, causes a highly infectious respiratory viral disease and can result in catastrophic economic losses to the poultry industry worldwide. Unfortunately, the genetic basis of the host immune responses against IBV is poorly understood…	2014-01	2017-06-30 19:47:00	2017-06-30 19:47:00		351-358			21		Infect. Genet. Evol.								eng					PubMed		PMID: 24333371			http://www.ncbi.nlm.nih.gov/pubmed/24333371		Animals; Antibodies, Viral; Chicken; Chickens; Chromosomes; coronavirus; Coronavirus Infections; Genetic Loci; Genome-Wide Association Study; Host-Pathogen Interactions; Immune response; infectious bronchitis virus; Polymorphism, Single Nucleotide; Poultry Diseases; Single nucleotide polymorphism; Vaccination; Viral Vaccines
0	0	2011	Ravesloot, M.J.L.; De Vries, N.	'A good shepherd' but with obstructive sleep apnoea syndrome': Traditional uvulectomy case series and literature review	Journal of Laryngology and Otology		00222151 (ISSN)	10.1017/S0022215111001526	https://www.scopus.com/inward/record.uri?eid=2-s2.0-80053077002&doi=10.1017%2fS0022215111001526&partnerID=40&md5=8c1cfbeba7b07c67c42362363c28f6d9	Background: In the West' removal of the uvula is predominantly undertaken as part of palatal surgery' in cases of obstructive sleep apnoea. In the developing world' such as the Middle East and Africa' uvulectomy is a more common practice. The uvula is removed for curative or preventive purposes' or as part of ritual practice. Due to immigration from developing to developed world countries' and to…	2011	2017-06-30 19:35:00	2017-06-30 19:35:00		982-986		9	125													Scopus
1	1	2016	Turki, T.; Wei, Z.	A greedy-based oversampling approach to improve the prediction of mortality in MERS patients	10th Annual International Systems Conference, SysCon 2016 - Proceedings	9781467395182 (ISBN)		10.1109/SYSCON.2016.7490617	https://www.scopus.com/inward/record.uri?eid=2-s2.0-84979220351&doi=10.1109%2fSYSCON.2016.7490617&partnerID=40&md5=2e9407a6c98d9458a349a7a2e5066389	Predicting mortality of Middle East respiratory syndrome (MERS) patients with identified outcomes is a core goal for hospitals in deciding whether a new patient should be hospitalized or not in the presence of limited resources of the hospitals. We present an oversampling approach that we call Greedy-Based Oversampling Approach (GBOA). We evaluate our approach and compare it against the standard …	2016	2017-06-30 19:34:00	2017-06-30 19:34:00													Institute of Electrical and Electronics Engineers Inc.					Scopus
0	0	2000	Schepers, J.P.; Koopmans, R.T.C.M.; Bor, J.H.J.	A group of patients with Korsakoff's syndrome (alcohol amnestic disorder) after admission in a nursing home: Characteristics and co-morbidity	Tijdschrift voor Gerontologie en Geriatrie		01679228 (ISSN)		https://www.scopus.com/inward/record.uri?eid=2-s2.0-0034200667&partnerID=40&md5=b04a2c583e0891f373d81813205bb87b	This article presents characteristics and co-morbidity of patients with Korsakoff's syndrome after admission to a nursing home. The medical charts were studied of all patients with Korsakoff's syndrome, admitted between 1984 and 1998 to the special ward for Korsakoff patients of a nursing home in the eastern part of the Netherlands. The 'Standard of classification for diseases in nursing homes' (…	2000	2017-06-30 19:35:00	2017-06-30 19:35:00		113-118		3	31			Een groep Korsakovpatienten in een verpleeghuis: Kenmerken en bijkomende morbiditeit										Scopus
1	1	2015	Malczyk, Anna H.; Kupke, Alexandra; Pruefer, Steffen; Scheuplein, Vivian A.; Hutzler, Stefan; Kreuz, Dorothea; Beissert, Tim; Bauer, Stefanie; Hubich-Rau, Stefanie; Tondera, Christiane; Eldin, Hosam Shams; Schmidt, Joerg; Vergara-Alert, Julia; Suezer, Yasemin; Seifried, Janna; Hanschmann, Kay-Martin; Kalinke, Ulrich; Herold, Susanne; Sahin, Ugur; Cichutek, Klaus; Waibler, Zoe; Eickmann, Markus; B…	A Highly Immunogenic and Protective Middle East Respiratory Syndrome Coronavirus Vaccine Based on a Recombinant Measles Virus Vaccine Platform	Journal of Virology		0022-538X	10.1128/JVI.01815-15		In 2012, the first cases of infection with the Middle East respiratory syndrome coronavirus (MERS-CoV) were identified. Since then, more than 1,000 cases of MERS-CoV infection have been confirmed; infection is typically associated with considerable morbidity and, in approximately 30% of cases, mortality. Currently, there is no protective vaccine available. Replication-competent recombinant measle…	2015-11	2017-06-30 19:25:00	2017-06-30 20:11:00		11654-11667		22	89		J. Virol.								English					Web of Science		WOS:000363467200039			http://www.ncbi.nlm.nih.gov/pubmed/26355094		Animals; Antibodies, Neutralizing; Antibodies, Viral; Cell Line; Cell Proliferation; cellular immune-responses; Cercopithecus aethiops; Cloning, Molecular; Coronavirus Infections; cov spike protein; Dendritic Cells; elicits neutralizing antibodies; genetically-modified mice; HEK293 Cells; Humans; Immunity, Cellular; infectious-bronchitis virus; Interferon-gamma; in-vivo; Measles Vaccine; Measles …
0	0	2016	Jung, Il Young; You, Jae Bem; Choi, Bo Ram; Kim, Ji Su; Lee, Hyun Kyung; Jang, Bora; Jeong, Han Saem; Lee, Kyuri; Im, Sung Gap; Lee, Hyukjin	A Highly Sensitive Molecular Detection Platform for Robust and Facile Diagnosis of Middle East Respiratory Syndrome (MERS) Corona Virus	Advanced Healthcare Materials		2192-2640	10.1002/adhm.201600334			2016-09-07	2017-06-30 19:21:00	2017-06-30 20:11:00		2168-2173		17	5		Adv. Healthc. Mater.								English					Web of Science		WOS:000383776300003			http://www.ncbi.nlm.nih.gov/pubmed/27332622		dna hydrogel; PCR; polymerase; rolling-circle amplification; system
1	1	2016	Chen, Yixin; Chan, Kwok-Hung; Hong, Congming; Kang, Yahong; Ge, Shengxiang; Chen, Honglin; Wong, Emily Y. M.; Joseph, Sunitha; Patteril, Nissi Georgy; Wernery, Ulrich; Xia, Ningshao; Lau, Susanna K. P.; Woo, Patrick C. Y.	A highly specific rapid antigen detection assay for on-site diagnosis of MERS	Journal of Infection		0163-4453	10.1016/j.jinf.2016.04.014			2016-07	2017-06-30 19:22:00	2017-06-30 19:22:00		82-84		1	73		J. Infect.								English					Web of Science		WOS:000379118700010					Betacoronavirus; dromedaries; Dubai; middle-east; respiratory syndrome coronavirus
0	0	2012	Mesel-Lemoine, Mariana; Millet, Jean; Vidalain, Pierre-Olivier; Law, Helen; Vabret, Astrid; Lorin, Valérie; Escriou, Nicolas; Albert, Matthew L.; Nal, Béatrice; Tangy, Frédéric	A human coronavirus responsible for the common cold massively kills dendritic cells but not monocytes	Journal of Virology		1098-5514	10.1128/JVI.00269-12		Human coronaviruses are associated with upper respiratory tract infections that occasionally spread to the lungs and other organs. Although airway epithelial cells represent an important target for infection, the respiratory epithelium is also composed of an elaborate network of dendritic cells (DCs) that are essential sentinels of the immune system, sensing pathogens and presenting foreign antig…	2012-07	2017-06-30 19:49:00	2017-06-30 19:49:00		7577-7587		14	86		J. Virol.								eng					PubMed		PMID: 22553325 PMCID: PMC3416289			http://www.ncbi.nlm.nih.gov/pubmed/22553325		Antigens, CD13; Antigens, CD34; Caspases; Cell Death; Common Cold; Coronavirus 229E, Human; Cytopathogenic Effect, Viral; Dendritic Cells; Fas Ligand Protein; Giant Cells; Humans; Monocytes; Respiratory Mucosa; TNF-Related Apoptosis-Inducing Ligand; Tumor Necrosis Factor-alpha; virus replication
0	0	2015	Li, Yan; Wan, Yuhua; Liu, Peipei; Zhao, Jincun; Lu, Guangwen; Qi, Jianxun; Wang, Qihui; Lu, Xuancheng; Wu, Ying; Liu, Wenjun; Zhang, Buchang; Yuen, Kwok-Yung; Perlman, Stanley; Gao, George F.; Yan, Jinghua	A humanized neutralizing antibody against MERS-CoV targeting the receptor-binding domain of the spike protein	Cell Research		1001-0602	10.1038/cr.2015.113		The newly-emerging Middle East respiratory syndrome coronavirus (MERS-CoV) can cause severe and fatal acute respiratory disease in humans. Despite global efforts, the potential for an associated pandemic in the future cannot be excluded. The development of effective counter-measures is urgent. MERS-CoV-specific anti-viral drugs or vaccines are not yet available. Using the spike receptor-binding d…	2015-11	2017-06-30 19:24:00	2017-06-30 19:24:00		1237-1249		11	25		Cell Res.								English					Web of Science		WOS:000365049100009					angstrom resolution; complex; crystal structure; fab fragment; humanization; identification; MERS-CoV; middle-east; Mouse model; neutralizing monoclonal antibody; respiratory-syndrome coronavirus; SARS-CoV; S protein; virus-disease
0	0	2004	Rao, B. L.; Basu, Atanu; Wairagkar, Niteen S.; Gore, Milind M.; Arankalle, Vidya A.; Thakare, Jyotsna P.; Jadi, Ramesh S.; Rao, K. A.; Mishra, A. C.	A large outbreak of acute encephalitis with high fatality rate in children in Andhra Pradesh, India, in 2003, associated with Chandipura virus	Lancet (London, England)		1474-547X	10.1016/S0140-6736(04)16982-1		BACKGROUND: An outbreak of acute encephalitis of unknown origin with high case fatality (183 of 329 cases) was reported in children from Andhra Pradesh state in southern India during 2003. We investigated the causative agent. METHODS: Cell lines and peripheral blood lymphocyte co-cultures were used to isolate the causative agent from clinical samples. Identity of the agent was established by elec…	2004-09-04	2017-06-30 19:59:00	2017-06-30 19:59:00		869-874		9437	364		Lancet								eng					PubMed		PMID: 15351194			http://www.ncbi.nlm.nih.gov/pubmed/15351194		Acute Disease; Adolescent; Antibodies, Viral; Brain; Child; Child, Preschool; Communicable Diseases, Emerging; disease outbreaks; Encephalitis, Viral; Enzyme-Linked Immunosorbent Assay; Female; Humans; India; Infant; Male; polymerase chain reaction; Rhabdoviridae Infections; Serologic Tests; Survival Rate; Vesiculovirus
0	0	1970	Ferris, D. H.	A large-scale epizootic of gastrotenteritis in Illinois swine 1968-1969	Bulletin - Office International Des Epizooties		0300-9823				1970-10	2017-06-30 20:09:00	2017-06-30 20:09:00		895-913		9	73		Bull Off Int Epizoot								eng					PubMed		PMID: 5534959			http://www.ncbi.nlm.nih.gov/pubmed/5534959		Age Factors; Animals; Gastroenteritis, Transmissible, of Swine; Illinois; Seasons; swine
0	0	2013	Ke, Ting-Yung; Liao, Wei-Yu; Wu, Hung-Yi	A leaderless genome identified during persistent bovine coronavirus infection is associated with attenuation of gene expression	PloS One		1932-6203	10.1371/journal.pone.0082176		The establishment of persistent viral infection is often associated with the selection of one or more mutant viruses. For example, it has been found that an intraleader open reading frame (ORF) in genomic and subgenomic mRNA (sgmRNA) molecules is selected during bovine coronavirus (BCoV) persistence which leads to translation attenuation of the downstream ORF. Here, we report the unexpected ident…	2013	2017-06-30 19:47:00	2017-06-30 19:47:00		e82176		12	8		PLoS ONE								eng					PubMed		PMID: 24349214 PMCID: PMC3861326			http://www.ncbi.nlm.nih.gov/pubmed/24349214		5' Untranslated Regions; Animals; Base Sequence; Cattle; Cell Line; Coronavirus, Bovine; Coronavirus Infections; Gene Expression Regulation, Viral; Genome, Viral; Models, Genetic; Molecular Sequence Data; Protein Biosynthesis; RNA Interference; Transcription, Genetic
1	1	2015	Al Shehri, Ali M.	A lesson learned from Middle East respiratory syndrome (MERS) in Saudi Arabia	Medical Teacher		0142-159X	10.3109/0142159X.2015.1006610		Middle East respiratory syndrome (MERS) caused by novel Corona virus hit Kingdom of Saudi Arabia (KSA) and resulted in hundreds of mortality and morbidity, fears and psychosocial stress among population, economic loss and major political change at Ministry of Health (MoH). Although MERS discovered two years ago, confusion still exists about its origin, nature, and consequences. In 2003, similar v…	2015-04	2017-06-30 19:27:00	2017-06-30 19:27:00		S88-S93			37		Med. Teach.								English					Web of Science		WOS:000351616500014					alma-ata; primary-health-care; rebirth
1	1	2016	Ha, K.-M.	A lesson learned from the MERS outbreak in South Korea in 2015	Journal of Hospital Infection		01956701 (ISSN)	10.1016/j.jhin.2015.10.004	https://www.scopus.com/inward/record.uri?eid=2-s2.0-84958164756&doi=10.1016%2fj.jhin.2015.10.004&partnerID=40&md5=ae5453fa1a85a2c9d7a65c2da1fabf43		2016	2017-06-30 19:35:00	2017-06-30 20:11:00		232-234		3	92													Scopus							http://www.ncbi.nlm.nih.gov/pubmed/26601605		Civil Defense; Coronavirus Infections; Cross Infection; disease outbreaks; Disease Transmission, Infectious; Humans; infection control; Republic of Korea; Survival Analysis
0	0	1990	Heckert, R. A.; Saif, L. J.; Hoblet, K. H.; Agnes, A. G.	A longitudinal study of bovine coronavirus enteric and respiratory infections in dairy calves in two herds in Ohio	Veterinary Microbiology		0378-1135			This prospective longitudinal study examined the epidemiology and disease syndrome associated with bovine coronavirus (BCV) infections in a cohort of 8 conventional calves from 0 to 120 days of age, in two dairy herds in Ohio. The periods of respiratory shedding of BCV were determined by direct immunofluorescent (DIF) staining of nasal epithelial cells and ELISA of nasal swab supernatant fluids. …	1990-04	2017-06-30 20:05:00	2017-06-30 20:05:00		187-201		2019-02-03	22		Vet. Microbiol.								eng					PubMed		PMID: 2162099			http://www.ncbi.nlm.nih.gov/pubmed/2162099		Animals; Antibodies, Viral; Antigens, Viral; Cattle; Cattle Diseases; Cohort Studies; Coronaviridae; Coronaviridae Infections; Diarrhea; Feces; Female; intestinal diseases; Longitudinal Studies; Microscopy, Electron; Nasal Mucosa; Ohio; Prospective Studies; Respiratory tract infections
0	0	2013	Ohlson, A.; Alenius, S.; Tråvén, M.; Emanuelson, U.	A longitudinal study of the dynamics of bovine corona virus and respiratory syncytial virus infections in dairy herds	Veterinary Journal (London, England: 1997)		1532-2971	10.1016/j.tvjl.2013.01.028		The objective of this study was to examine the dynamics of bovine corona virus (BCV) and bovine respiratory syncytial virus (BRSV) infections in dairy herds over a 3-year period. The status of 79 dairy herds located in two Northern and two Southern Regions of Sweden were surveyed by measuring antibody concentrations to BCV and BRSV in pooled milk samples from primiparous cows, and in bulk-tank mi…	2013-08	2017-06-30 19:48:00	2017-06-30 19:48:00		395-400		2	197		Vet. J.								eng					PubMed		PMID: 23481616			http://www.ncbi.nlm.nih.gov/pubmed/23481616		Animals; Bovine corona virus; Bovine respiratory syncytial virus; Cattle; Cattle Diseases; Coronavirus, Bovine; Coronavirus Infections; Female; Herd monitoring; Longitudinal Studies; Longitudinal study; Respiratory Syncytial Viruses; Respiratory Syncytial Virus Infections; Serology; Sweden
0	0	2013	Dehnel, T.	A look back at 2013	The Lancet		01406736 (ISSN)	10.1016/S0140-6736(13)62683-5	https://www.scopus.com/inward/record.uri?eid=2-s2.0-84890688021&doi=10.1016%2fS0140-6736%2813%2962683-5&partnerID=40&md5=20ca85ab203af84b9253bf1dba0b74a1		2013	2017-06-30 19:35:00	2017-06-30 19:35:00		2053-2054		9910	382													Scopus
0	0	1994	Hone, J.	A mathematical model of detection and dynamics of porcine transmissible gastroenteritis	Epidemiology and Infection		0950-2688			Transmissible gastroenteritis (TGE) is a viral disease causing dehydration, diarrhoea and death in pigs. The disease is widespread in pig-producing areas of the world but does not occur in Australia. A mathematical model of TGE spread within a pig herd is proposed and calibrated by reference to published data. The model is then applied to two situations of special interest; first to estimate the …	1994-08	2017-06-30 20:03:00	2017-06-30 20:03:00		187-197		1	113		Epidemiol. Infect.								eng					PubMed		PMID: 8062875 PMCID: PMC2271214			http://www.ncbi.nlm.nih.gov/pubmed/8062875		Animals; Animals, Wild; Australia; Disease Susceptibility; Gastroenteritis, Transmissible, of Swine; Models, Biological; Mortality; risk factors; swine
0	0	2016	Wan, Zhenzhou; Zhang, Ya'nan; He, Zhixiang; Liu, Jia; Lan, Ke; Hu, Yihong; Zhang, Chiyu	A Melting Curve-Based Multiplex RT-qPCR Assay for Simultaneous Detection of Four Human Coronaviruses	International Journal of Molecular Sciences		1422-0067	10.3390/ijms17111880		Human coronaviruses HCoV-OC43, HCoV-229E, HCoV-NL63 and HCoV-HKU1 are common respiratory viruses associated with acute respiratory infection. They have a global distribution. Rapid and accurate diagnosis of HCoV infection is important for the management and treatment of hospitalized patients with HCoV infection. Here, we developed a melting curve-based multiplex RT-qPCR assay for simultaneous det…	2016-11-23	2017-06-30 19:38:00	2017-06-30 19:38:00				11	17		Int J Mol Sci								eng					PubMed		PMID: 27886052 PMCID: PMC5133880			http://www.ncbi.nlm.nih.gov/pubmed/27886052		Acute Disease; coronavirus; Coronavirus 229E, Human; Coronavirus NL63, Human; Coronavirus OC43, Human; Diagnosis, Differential; DNA, Complementary; DNA Primers; Fluorescent Dyes; human coronaviruses; Humans; Limit of Detection; melting curve; melting temperature (Tm); Multiplex Polymerase Chain Reaction; multiplex quantitative RT-PCR (RT-qPCR); Nucleic Acid Denaturation; Organic Chemicals; Real-T…
0	0	2015	Shaw, F.E.	A message from the editor	Public Health Reports		00333549 (ISSN)		https://www.scopus.com/inward/record.uri?eid=2-s2.0-84933499171&partnerID=40&md5=07fc2bf2d9998d40ee35086120081662		2015	2017-06-30 19:35:00	2017-06-30 20:11:00		295		4	130													Scopus							http://www.ncbi.nlm.nih.gov/pubmed/26346994		Adolescent; Coronavirus Infections; Dental Caries; Female; Fluoridation; Humans; Periodicals as Topic; Pregnancy; Pregnancy in Adolescence; Public health; Sexual Behavior; United States
0	0	2015	Lin, C.; Ye, R.; Xia, Y. L.	A meta-analysis to evaluate the effectiveness of real-time PCR for diagnosing novel coronavirus infections	Genetics and Molecular Research		1676-5680	10.4238/2015.December.1.15		Novel coronavirus (nCoV) belongs to the Coronaviridae family, which includes the virus that causes SARS, or severe acute respiratory syndrome. However, infection source, transmission route, and host of nCoV have not yet been thoroughly characterized. In some cases, nCoV presented a limited person-to-person transmission. Therefore, early diagnosis of nCoV may be of importance for reducing the spre…	2015	2017-06-30 19:27:00	2017-06-30 19:27:00		15634-15641		4	14		Genet. Mol. Res.								English					Web of Science		WOS:000371586300077					coronavirus; meta-analysis; middle-east; polymerase-chain-reaction; real-time PCR; respiratory syndrome coronavirus; saudi-arabia; september 2012; united-kingdom
0	0	2017	Gong, Yu-Nong; Yang, Shu-Li; Chen, Guang-Wu; Chen, Yu-Wen; Huang, Yhu-Chering; Ning, Hsiao-Chen; Tsao, Kuo-Chien	A metagenomics study for the identification of respiratory viruses in mixed clinical specimens: an application of the iterative mapping approach	Archives of Virology		1432-8798	10.1007/s00705-017-3367-4		Metagenomic approaches to detect viral genomes and variants in clinical samples have various challenges, including low viral titers and bacterial and human genome contamination. To address these limitations, we examined a next-generation sequencing (NGS) and iterative mapping approach for virus detection in clinical samples. We analyzed 40 clinical specimens from hospitalized children diagnosed w…	2017-07	2017-06-30 19:38:00	2017-06-30 19:38:00		2003-2012		7	162		Arch. Virol.	A metagenomics study for the identification of respiratory viruses in mixed clinical specimens							eng					PubMed		PMID: 28424887			http://www.ncbi.nlm.nih.gov/pubmed/28424887
0	0	1989	Macintyre, G.; Wong, F.; Anderson, R.	A model for persistent murine coronavirus infection involving maintenance via cytopathically infected cell centres	The Journal of General Virology		0022-1317	10.1099/0022-1317-70-3-763		The relatively cell impermeable hygromycin B was found to inhibit viral but not cellular protein synthesis when added to cultures of murine hepatitis virus (MHV)-infected or mock-infected mouse L-2 fibroblasts. Membrane permeability, as judged by influx of sodium ions, has previously been demonstrated to be an MHV E2 glycoprotein-mediated, cytopathic effect of MHV infection in L-2 cells. It is th…	1989-03	2017-06-30 20:05:00	2017-06-30 20:05:00		763-768			70 ( Pt 3)		J. Gen. Virol.								eng					PubMed		PMID: 2543759			http://www.ncbi.nlm.nih.gov/pubmed/2543759		Animals; Coronaviridae Infections; Cytopathogenic Effect, Viral; Disease Models, Animal; Dose-Response Relationship, Drug; Hepatitis, Viral, Animal; Hygromycin B; L Cells (Cell Line); Mice; Murine hepatitis virus; Viral Proteins
0	0	2001	Mckean, M. C.; Leech, M.; Lambert, P. C.; Hewitt, C.; Myint, S.; Silverman, M.	A model of viral wheeze in nonasthmatic adults: symptoms and physiology	The European Respiratory Journal		0903-1936			Episodic wheezing associated with viral infections of the upper respiratory tract (URT) is a common problem in young children but also occurs in adults. It is hypothesized that an experimental infection with human coronavirus (HCoV), the second most prevalent common cold virus, would cause lower respiratory tract (LRT) changes in adults with a history of viral wheeze. Twenty-four viral wheezers (…	2001-07	2017-06-30 20:01:00	2017-06-30 20:01:00		23-32		1	18		Eur. Respir. J.	A model of viral wheeze in nonasthmatic adults							eng					PubMed		PMID: 11510797			http://www.ncbi.nlm.nih.gov/pubmed/11510797		Adult; Airway Resistance; Asthma; Bronchial Provocation Tests; Common Cold; Coronavirus Infections; Female; Humans; Intradermal Tests; Male; Respiratory Sounds; Respiratory tract infections; Rhinitis, Allergic, Perennial; risk factors
0	0	2016	Wong, Lok-Yin Roy; Lui, Pak-Yin; Jin, Dong-Yan	A molecular arms race between host innate antiviral response and emerging human coronaviruses	Virologica Sinica		1674-0769	10.1007/s12250-015-3683-3		Coronaviruses have been closely related with mankind for thousands of years. Communityacquired human coronaviruses have long been recognized to cause common cold. However, zoonotic coronaviruses are now becoming more a global concern with the discovery of highly pathogenic severe acute respiratory syndrome (SARS) and Middle East respiratory syndrome (MERS) coronaviruses causing severe respiratory…	2016-02	2017-06-30 19:23:00	2017-06-30 19:23:00		2019-12-23		1	31		Virol. Sin.								English					Web of Science		WOS:000371260200003					i interferon-production; Immune Evasion; innate antiviral response; length infectious cdna; MERS-CoV; Papain-like protease; pattern-recognition; positive feedback-regulation; respiratory syndrome coronavirus; RIG-I; SARS-Coronavirus; SARS-CoV; structural basis; Toll-Like Receptors; type I interferons
0	0	2017	Dowgier, Giulia; Lorusso, Eleonora; Decaro, Nicola; Desario, Costantina; Mari, Viviana; Lucente, Maria Stella; Lanave, Gianvito; Buonavoglia, Canio; Elia, Gabriella	A molecular survey for selected viral enteropathogens revealed a limited role of Canine circovirus in the development of canine acute gastroenteritis	Veterinary Microbiology		1873-2542	10.1016/j.vetmic.2017.04.007		Canine circovirus (CanineCV) is a canine virus, whose pathogenetic role is still uncertain. Based on recent data suggesting its role as entheropathogen, a case-control study was conducted between 2013 and 2016 to investigate the association of CanineCV with gastroenteritis in dogs, alone or in combination with other viral pathogens, including canine parvovirus (CPV), canine coronavirus (CCoV) and…	2017-05	2017-06-30 19:38:00	2017-06-30 19:38:00		54-58			204		Vet. Microbiol.								eng					PubMed		PMID: 28532806			http://www.ncbi.nlm.nih.gov/pubmed/28532806		Acute gastroenteritis; Circovirus; Dog; Enteric viruses
0	0	1998	Moving, V.; Czifra, G.; Renström, L.	A monoclonal antibody blocking ELISA for the detection of IBV antibodies in fowl	Advances in Experimental Medicine and Biology		0065-2598			A murine monoclonal antibody (mAb) reacting with the spike protein of seven field and laboratory strains of Infectious Bronchitis Virus (IBV) was characterised. Neutralisation tests performed in chicken tracheal organ culture showed that the mAb is directed against a conserved neutralising epitope. A monoclonal antibody blocking ELISA (B-ELISA) was developed based on the mAb. The sensitivity and …	1998	2017-06-30 20:01:00	2017-06-30 20:01:00		495-499			440		Adv. Exp. Med. Biol.								eng					PubMed		PMID: 9782321			http://www.ncbi.nlm.nih.gov/pubmed/9782321		Animals; Antibodies, Monoclonal; Antibodies, Viral; Bird Diseases; Chickens; Coronavirus Infections; Enzyme-Linked Immunosorbent Assay; infectious bronchitis virus; Membrane Glycoproteins; Mice; Organ Culture Techniques; Spike Glycoprotein, Coronavirus; Viral Envelope Proteins
0	0	1993	Hussain, I.; Nagaraja, K. V.	A monoclonal antibody-based immunoperoxidase method for rapid detection of haemorrhagic enteritis virus of turkeys	Research in Veterinary Science		0034-5288			An indirect immunoperoxidase (IP) technique involving avidin-biotin peroxidase complex, using a monoclonal antibody was developed for the detection of haemorrhagic enteritis (HE) virus antigen in frozen and formalin-fixed paraffin-embedded tissue sections. This IP procedure was compared with an indirect immunofluorescence antibody technique (IFAT) and an agar gel precipitation test (AGPT). Spleen…	1993-07	2017-06-30 20:04:00	2017-06-30 20:04:00		98-103		1	55		Res. Vet. Sci.								eng					PubMed		PMID: 8397435			http://www.ncbi.nlm.nih.gov/pubmed/8397435		Animals; Antibodies, Monoclonal; Antibodies, Viral; Antigens, Viral; Avidin; Biotin; Coronavirus, Turkey; Enteritis, Transmissible, of Turkeys; Fluorescent Antibody Technique; Immunoenzyme Techniques; Spleen; Turkeys
1	1	2015	Kayali, Ghazi; Peiris, Malik	A more detailed picture of the epidemiology of Middle East respiratory syndrome coronavirus	Lancet Infectious Diseases		1473-3099	10.1016/S1473-3099(15)70128-3			2015-05	2017-06-30 19:26:00	2017-06-30 20:11:00		495-497		5	15		Lancet Infect. Dis.								English					Web of Science		WOS:000353670600007			http://www.ncbi.nlm.nih.gov/pubmed/25863563		Animals; Antibodies, Viral; bats; Betacoronavirus; Camelus; Coronavirus Infections; Dromedary camels; Female; Humans; infected camels; Male; MERS coronavirus; Middle East Respiratory Syndrome Coronavirus; saudi-arabia; workers
0	0	2014	Agnihothram, Sudhakar; Yount, Boyd L.; Donaldson, Eric F.; Huynh, Jeremy; Menachery, Vineet D.; Gralinski, Lisa E.; Graham, Rachel L.; Becker, Michelle M.; Tomar, Sakshi; Scobey, Trevor D.; Osswald, Heather L.; Whitmore, Alan; Gopal, Robin; Ghosh, Arun K.; Mesecar, Andrew; Zambon, Maria; Heise, Mark; Denison, Mark R.; Barica, Ralph S.	A Mouse Model for Betacoronavirus Subgroup 2c Using a Bat Coronavirus Strain HKU5 Variant	Mbio		2150-7511	10.1128/mBio.00047-14		Cross-species transmission of zoonotic coronaviruses (CoVs) can result in pandemic disease outbreaks. Middle East respiratory syndrome CoV (MERS-CoV), identified in 2012, has caused 182 cases to date, with similar to 43% mortality, and no small animal model has been reported. MERS-CoV and Pipistrellus bat coronavirus (BtCoV) strain HKU5 of Betacoronavirus (beta-CoV) subgroup 2c share >65% identit…	2014-04	2017-06-30 19:30:00	2017-06-30 19:30:00		e00047-14		2	5		mBio								English					Web of Science		WOS:000335915600001					Disease; length infectious cdna; Mice; papain-like; receptor; respiratory syndrome coronavirus; Reverse genetics; sars-like coronavirus; spike protein; Virus
0	0	2017	Cockrell, Adam S.; Yount, Boyd L.; Scobey, Trevor; Jensen, Kara; Douglas, Madeline; Beall, Anne; Tang, Xian-Chun; Marasco, Wayne A.; Heise, Mark T.; Baric, Ralph S.	A mouse model for MERS coronavirus-induced acute respiratory distress syndrome	Nature Microbiology		2058-5276	10.1038/nmicrobiol.2016.226		Middle East respiratory syndrome coronavirus (MERS-CoV) is a novel virus that emerged in 2012, causing acute respiratory distress syndrome (ARDS), severe pneumonia-like symptoms and multi-organ failure, with a case fatality rate of similar to 36%. Limited clinical studies indicate that humans infected with MERS-CoV exhibit pathology consistent with the late stages of ARDS, which is reminiscent of…	2017-02	2017-06-30 19:20:00	2017-06-30 19:20:00		16226		2	2		NAT. MICROBIOL								English					Web of Science		WOS:000397104900018					cells; cov infection; dipeptidyl peptidase 4; Disease; generation; Humans; monoclonal-antibody; pathogenesis; pathology; transgenic mice
0	0	2005	Simons, Fermin A.; Vennema, Harry; Rofina, Jaime E.; Pol, Jan M.; Horzinek, Marian C.; Rottier, Peter J. M.; Egberink, Herman F.	A mRNA PCR for the diagnosis of feline infectious peritonitis	Journal of Virological Methods		0166-0934	10.1016/j.jviromet.2004.11.012		A reverse transcriptase polymerase chain reaction (RT-PCR) for the detection of feline coronavirus (FCoV) messenger RNA in peripheral blood mononuclear cells (PBMCs) is described. The assay is evaluated as a diagnostic test for feline infectious peritonitis (FIP). It is based on a well-documented key event in the development of FIP: the replication of virulent FCoV mutants in monocytes/macrophage…	2005-03	2017-06-30 19:59:00	2017-06-30 19:59:00		111-116		2019-01-02	124		J. Virol. Methods								eng					PubMed		PMID: 15664058			http://www.ncbi.nlm.nih.gov/pubmed/15664058		Animals; Cats; Coronavirus, Feline; Feline Infectious Peritonitis; Reverse Transcriptase Polymerase Chain Reaction; RNA, Messenger; RNA, Viral
0	0	2013	Barros, Iracema N.; Silva, Sheila O. S.; Nogueira Neto, Francisco S.; Asano, Karen M.; Souza, Sibele P.; Richtzenhain, Leonardo J.; Brandao, Paulo E.	A multigene approach for comparing genealogy of Betacoronavirus from cattle and horses	TheScientificWorldJournal		1537-744X	10.1155/2013/349702		Gastroenteritis is one of the leading causes of morbidity and mortality among young and newborn animals and is often caused by multiple intestinal infections, with rotavirus and bovine coronavirus (BCoV) being the main viral causes in cattle. Given that BCoV is better studied than equine coronaviruses and given the possibility of interspecies transmission of these viruses, this research was desig…	2013	2017-06-30 19:47:00	2017-06-30 19:47:00		349702			2013		ScientificWorldJournal								eng					PubMed		PMID: 24348152 PMCID: PMC3855977			http://www.ncbi.nlm.nih.gov/pubmed/24348152		Animals; Brazil; Cattle; Coronavirus, Bovine; Genes, Viral; Geography; Horses; Phylogeny
0	0	2017	Yan, Yong; Luo, Jian-Yong; Chen, Yin; Wang, Heng-Hui; Zhu, Guo-Ying; He, Pei-Yan; Guo, Jin-Lei; Lei, Yong-Liang; Chen, Zhong-Wen	A multiplex liquid-chip assay based on Luminex xMAP technology for simultaneous detection of six common respiratory viruses	Oncotarget		1949-2553	10.18632/oncotarget.18533		We utilized one-step multiplex reverse transcription-PCR (RT-PCR) and Luminex xMAP technology to develop a respiratory multiplex liquid-chip assay (rMLA) for simultaneous detection of 6 common respiratory viruses, including influenza virus type A (FluA) and type B (FluB), para-influenza virus type 3 (PIV-3), respiratory syncytial virus (RSV), human metapneumovirus (MPV) and a threatening virus to…	2017-06-17	2017-06-30 19:38:00	2017-06-30 19:38:00							Oncotarget								eng					PubMed		PMID: 28636980			http://www.ncbi.nlm.nih.gov/pubmed/28636980		Luminex; multiplex detection; real-time RT-PCR; Respiratory virus; xMAP
0	0	1999	Wang, X.; Khan, M. I.	A multiplex PCR for Massachusetts and Arkansas serotypes of infectious bronchitis virus	Molecular and Cellular Probes		0890-8508	10.1006/mcpr.1998.0204		Infectious bronchitis virus (IBV), the prototype of the coronavirus family, is an enveloped, single-stranded RNA virus with a genome size of approximately 27.6 kilobase. Infectious bronchitis virus causes an acute, highly contagious respiratory and urogenital disease of chickens which results in significant economic losses in commercial broilers, layers and breeders. A rapid, highly sensitive and…	1999-02	2017-06-30 20:01:00	2017-06-30 20:01:00		2019-01-07		1	13		Mol. Cell. Probes								eng					PubMed		PMID: 10024427			http://www.ncbi.nlm.nih.gov/pubmed/10024427		Animals; Chick Embryo; Chickens; Coronavirus Infections; Diagnosis, Differential; infectious bronchitis virus; Neutralization Tests; Poultry Diseases; Reverse Transcriptase Polymerase Chain Reaction; RNA, Viral; Sensitivity and Specificity; Serotyping
0	0	2012	Jindal, Naresh; Chander, Yogesh; Patnayak, Devi P.; Mor, Sunil K.; Ziegler, Andre F.; Goyal, Sagar M.	A multiplex RT-PCR for the detection of astrovirus, rotavirus, and reovirus in turkeys	Avian Diseases		0005-2086	10.1637/9958-100911-ResNote.1		This study was undertaken to develop and validate a multiplex reverse transcription-polymerase chain reaction (mRT-PCR) for simultaneous detection of avian rotavirus, turkey astrovirus-2 (TAstV-2), and avian reovirus. Primers targeting the conserved regions of NSP4 gene of avian rotavirus, polymerase gene of TAstV-2, and S4 gene of avian reovirus were used. The position of bands at 630, 802, and …	2012-09	2017-06-30 19:49:00	2017-06-30 19:49:00		592-596		3	56		Avian Dis.								eng					PubMed		PMID: 23050480			http://www.ncbi.nlm.nih.gov/pubmed/23050480		Animals; Astroviridae Infections; Avastrovirus; Enteritis; Gastrointestinal Contents; Orthoreovirus, Avian; Poultry Diseases; Reoviridae Infections; Reverse Transcriptase Polymerase Chain Reaction; Rotavirus; Rotavirus Infections; Turkeys
0	0	1994	Taguchi, F.; Ikeda, T.; Makino, S.; Yoshikura, H.	A murine coronavirus MHV-S isolate from persistently infected cells has a leader and two consensus sequences between the M and N genes	Virology		0042-6822	10.1006/viro.1994.1041		A plaque-cloned mouse hepatitis virus mutant, MHV-S No. 8, was isolated from Ki-BALB cells persistently infected with MHV-S. The mRNAs 1 to 6 were larger in the mutant, whereas there was no difference between the two viruses in the size of the smallest mRNA, mRNA 7. Sequence analyses of the genomic RNA, mRNA 6, and mRNA 7 of the two viruses revealed that an additional 111 nt were inserted just up…	1994-01	2017-06-30 20:03:00	2017-06-30 20:03:00		355-359		1	198		Virology								eng					PubMed		PMID: 8259671			http://www.ncbi.nlm.nih.gov/pubmed/8259671		Animals; Base Sequence; Capsid; Cells, Cultured; Consensus Sequence; Coronavirus Infections; Genes, Viral; Mice; Molecular Sequence Data; Murine hepatitis virus; Regulatory Sequences, Nucleic Acid; RNA, Messenger; RNA, Viral; Viral Core Proteins; Viral Matrix Proteins
0	0	2013	Amer, H. M.; Abd El Wahed, A.; Shalaby, M. A.; Almajhdi, F. N.; Hufert, F. T.; Weidmann, M.	A new approach for diagnosis of bovine coronavirus using a reverse transcription recombinase polymerase amplification assay	Journal of Virological Methods		1879-0984	10.1016/j.jviromet.2013.06.027		Bovine coronavirus (BCoV) is an economically significant cause of calf scours and winter dysentery of adult cattle, and may induce respiratory tract infections in cattle of all ages. Early diagnosis of BCoV helps to diminish its burden on the dairy and beef industry. Real-time RT-PCR assay for the detection of BCoV has been described, but it is relatively expensive, requires well-equipped laborat…	2013-11	2017-06-30 19:48:00	2017-06-30 19:48:00		337-340		2	193		J. Virol. Methods								eng					PubMed		PMID: 23811231			http://www.ncbi.nlm.nih.gov/pubmed/23811231		Animals; BCoV; Bovine coronavirus; Cattle; Cattle Diseases; Coronavirus, Bovine; Coronavirus Infections; Feces; LAMP; loop-mediated isothermal amplification; MEM; minimal essential medium; Molecular Diagnostic Techniques; Nasal Cavity; Nucleic Acid Amplification Techniques; PCR; Point-of-Care Systems; polymerase chain reaction; recombinase polymerase amplification; Recombinases; reverse transcrip…
1	1	2013	Vabret, Astrid; Pillet, Sylvie; Enouf, Vincent	A new coronavirus from the Middle East	Virologie		1267-8694				2013-08	2017-06-30 19:31:00	2017-06-30 19:31:00		211-215		4	17		Virologie								French					Web of Science		WOS:000322762100001					EMC; infections; MERS-CoV; Pneumonia; respiratory syndrome coronavirus; SARS
0	0	2004	Liu, Shengwang; Kong, Xiangang	A new genotype of nephropathogenic infectious bronchitis virus circulating in vaccinated and non-vaccinated flocks in China	Avian Pathology: Journal of the W.V.P.A		0307-9457	10.1080/0307945042000220697		Five strains of infectious bronchitis virus (IBV) were isolated from five layer flocks that had nephropathogenic infection in four provinces in China. Among them, three of the five flocks had been vaccinated against infectious bronchitis. Virulence studies indicated that the five Chinese IBV isolates caused 10 to 30% mortality in 15-day-old specific pathogen free chickens and gross lesions were m…	2004-06	2017-06-30 19:59:00	2017-06-30 19:59:00		321-327		3	33		Avian Pathol.								eng					PubMed		PMID: 15223561			http://www.ncbi.nlm.nih.gov/pubmed/15223561		Allantois; Animals; Base Sequence; Chickens; China; Coronavirus Infections; DNA, Complementary; Genotype; infectious bronchitis virus; Kidney; Membrane Glycoproteins; Microscopy, Electron; Molecular Sequence Data; Oligonucleotides; Sequence Analysis, DNA; Sequence Homology; Species Specificity; Spike Glycoprotein, Coronavirus; Vaccination; Viral Envelope Proteins
1	1	2015	Cho, S.-I.	A new measure for assessing the public health response to a middle east respiratory syndrome coronavirus outbreak	Journal of Preventive Medicine and Public Health		19758375 (ISSN)	10.3961/jpmph.15.069	https://www.scopus.com/inward/record.uri?eid=2-s2.0-84948986289&doi=10.3961%2fjpmph.15.069&partnerID=40&md5=4065de430175da92c7761dbebb571b1d	Contact monitoring is an essential component of the public health response to a Middle East respiratory syndrome coronavirus outbreak, and is required for an effective quarantine to contain the epidemic. The timeliness of a quarantine is associated with its effectiveness. This paper provides a conceptual framework to describe the process of contact monitoring, and proposes a new measure called th…	2015	2017-06-30 19:35:00	2017-06-30 20:12:00		277-279		6	48													Scopus							http://www.ncbi.nlm.nih.gov/pubmed/26639741		Contact Tracing; Coronavirus Infections; disease outbreaks; Health Personnel; Humans; Isolation; Public health; Quarantine; Republic of Korea; surveillance; transmission
1	1	2013	Maas, J.	A new type of coronavirus: MERS-CoV	Tijdschrift voor Bedrijfs- en Verzekeringsgeneeskunde		0929600X (ISSN)	10.1007/s12498-013-0149-0	https://www.scopus.com/inward/record.uri?eid=2-s2.0-84885800516&doi=10.1007%2fs12498-013-0149-0&partnerID=40&md5=7b541aac710a5d74f0372c245014b370		2013	2017-06-30 19:35:00	2017-06-30 19:35:00		323		7	21			Een nieuw type coronavirus: MERS-CoV										Scopus
0	0	2013	McIntosh, Kenneth	A new virulent human coronavirus: how much does tissue culture tropism tell us?	The Journal of Infectious Diseases		1537-6613	10.1093/infdis/jit125			2013-06-01	2017-06-30 19:48:00	2017-06-30 19:48:00		1630-1632		11	207		J. Infect. Dis.	A new virulent human coronavirus							eng					PubMed		PMID: 23532103			http://www.ncbi.nlm.nih.gov/pubmed/23532103		coronavirus; Coronavirus Infections; Humans; Viral Tropism
0	0	2000	Qureshi, M. A.; Yu, M.; Saif, Y. M.	A novel "small round virus" inducing poult enteritis and mortality syndrome and associated immune alterations	Avian Diseases		0005-2086			The role of a novel "small round virus" (SRV) isolated from poult enteritis and mortality syndrome (PEMS) cases in inducing PEMS and associated immune alterations was examined in this study. Specific-pathogen-free and conventional poults were orally challenged with SRV and/or turkey coronavirus and monitored for clinical signs. Intestines, thymus, bursa, and spleens were examined for SRV antigen …	2000-06	2017-06-30 20:01:00	2017-06-30 20:01:00		275-283		2	44		Avian Dis.								eng					PubMed		PMID: 10879906			http://www.ncbi.nlm.nih.gov/pubmed/10879906		Animals; Enteritis, Transmissible, of Turkeys; Fluorescent Antibody Technique, Indirect; Norwalk virus; Poultry Diseases; Turkeys; virology
0	0	2017	Mueller, Christin; Ulyanova, Vera; Ilinskaya, Olga; Pleschka, Stephan; Mahmud, Raihan Shah	A Novel Antiviral Strategy against MERS-CoV and HCoV-229E Using Binase to Target Viral Genome Replication	Bionanoscience		2191-1630	10.1007/s12668-016-0341-7		RNA viruses cause most of the dangerous communicable diseases. Due to their high mutation rates, RNA viruses quickly evade selective pressures and can adapt to a new host. Therefore, new antiviral approaches are urgently needed, which target more than one specific virus variant and which would optimally prevent development of viral resistance. Among the family of coronaviruses (CoV), several huma…	2017-06	2017-06-30 19:19:00	2017-06-30 20:12:00		294-299		2	7		BioNanoScience								English					Web of Science		WOS:000401187200009					antiviral agent; Binase; coronavirus; Ribonuclease; Ribonucleases
1	1	2015	Woo, Patrick C. Y.; Lau, Susanna K. P.; Teng, Jade L. L.; Tsang, Alan K. L.; Joseph, Sunitha; Xie, Jun; Jose, Shanty; Fan, Rachel Y. Y.; Wernery, Ulrich; Yuen, Kwok-Yung	A novel astrovirus from dromedaries in the Middle East	Journal of General Virology		0022-1317	10.1099/jgv.0.000233		The recent emergence of Middle East respiratory syndrome coronavirus from the Middle East and its discovery from dromedary camels has boosted interest in the search for novel viruses in dromedaries. The existence of astroviruses (AstVs) in dromedaries was previously unknown. We describe the discovery of a novel dromedary camel AstV (DcAstV) from dromedaries in Dubai. Among 215 dromedaries, DcAstV…	2015-09	2017-06-30 19:25:00	2017-06-30 20:12:00		2697-2707			96		J. Gen. Virol.								English					Web of Science		WOS:000363915400023			http://www.ncbi.nlm.nih.gov/pubmed/26296576		acute gastroenteritis; Animals; Astroviridae; Astroviridae Infections; Avian coronaviruses; Camelus; Capsid Proteins; Children; complete genome sequence; diverse astroviruses; Genetic diversity; identification; Infection; maximum-likelihood; Middle East; molecular characterization; Molecular Sequence Data; Open Reading Frames; Phylogeny
0	0	2013	Khan, Gulfaraz	A novel coronavirus capable of lethal human infections: an emerging picture	Virology Journal		1743-422X	10.1186/1743-422X-10-66		In September 2012, a novel coronavirus was isolated from a patient in Saudi Arabia who had died of an acute respiratory illness and renal failure. The clinical presentation was reminiscent of the outbreak caused by the SARS-coronavirus (SARS-CoV) exactly ten years ago that resulted in over 8000 cases. Sequence analysis of the new virus revealed that it was indeed a member of the same genus as SAR…	2013-02-28	2017-06-30 19:31:00	2017-06-30 19:31:00		66			10		Virol. J.	A novel coronavirus capable of lethal human infections							English					Web of Science		WOS:000316298600001					acute respiratory syndrome; bats; Coronavirus (CoV); Diarrhea; illness; middle-east; Renal failure; SARS; saudi-arabia; Severe respiratory infection
0	0	2015	Kim, Yong Kwan; Lim, Seong-In; Cho, In-Soo; Cheong, Kwang-Myun; Lee, Eun-Jeong; Lee, Sang-Oh; Kim, Joon-Bae; Kim, Jung-Hwa; Jeong, Dong-Soo; An, Byung-Hyun; An, Dong-Jun	A novel diagnostic approach to detecting porcine epidemic diarrhea virus: The lateral immunochromatography assay	Journal of Virological Methods		1879-0984	10.1016/j.jviromet.2015.08.024		Porcine epidemic diarrhea virus (PEDV) causes acute diarrhea and dehydration in sucking piglets and has a high mortality rate. An immunochromatography (IC) assay, known as a lateral flow test, is a simple device intended to detect the presence of target pathogens. Here, we developed an IC assay that detected PEDV antigens with 96.0% (218/227) sensitivity and 98.5% (262/266) specificity when compa…	2015-12-01	2017-06-30 19:40:00	2017-06-30 19:40:00		2019-04-08			225		J. Virol. Methods	A novel diagnostic approach to detecting porcine epidemic diarrhea virus							eng					PubMed		PMID: 26342906			http://www.ncbi.nlm.nih.gov/pubmed/26342906		Animals; Antigens, Viral; Coronavirus Infections; Immunochromatography; Lateral flow test; porcine epidemic diarrhea virus; Real-Time Polymerase Chain Reaction; Reverse Transcriptase Polymerase Chain Reaction; Sensitivity; Sensitivity and Specificity; Specificity; swine; Swine Diseases
0	0	2015	Woo, Patrick C. Y.; Lau, Susanna K. P.; Li, Tong; Jose, Shanty; Yip, Cyril C. Y.; Huang, Yi; Wong, Emily Y. M.; Fan, Rachel Y. Y.; Cai, Jian-Piao; Wernery, Ulrich; Yuen, Kwok-Yung	A novel dromedary camel enterovirus in the family Picornaviridae from dromedaries in the Middle East	Journal of General Virology		0022-1317	10.1099/vir.0.000131		The recent emergence of Middle East respiratory syndrome coronavirus from the Middle East and the discovery of the virus from dromedary camels have boosted interest in the search for novel viruses in dromedaries. Whilst picornaviruses are known to infect various animals, their existence in dromedaries was unknown. We describe the discovery of a novel picornavirus, dromedary camel enterovirus (DcE…	2015-07	2017-06-30 19:26:00	2017-06-30 20:12:00		1723-1731			96		J. Gen. Virol.								English					Web of Science		WOS:000360872400021			http://www.ncbi.nlm.nih.gov/pubmed/25805410		5' Untranslated Regions; Animals; Antibodies, Viral; Base Composition; Bat coronavirus; Betacoronavirus; Binding Sites; Camelus; Cluster Analysis; distinct; Enterovirus; Enterovirus Infections; features; Feces; hrv-c; human-rhinovirus-c; Immunoglobulin G; Middle East; Molecular Sequence Data; Phylogeny; respiratory syndrome coronavirus; reveals; Reverse Transcriptase Polymerase Chain Reaction; RN…
0	0	2012	Phillips, Judith M.; Kuo, I.-Ting; Richardson, Chelsea; Weiss, Susan R.	A novel full-length isoform of murine pregnancy-specific glycoprotein 16 (psg16) is expressed in the brain but does not mediate murine coronavirus (MHV) entry	Journal of Neurovirology		1538-2443	10.1007/s13365-012-0081-6		The mouse pregnancy-specific glycoprotein 16 (PSG16) has been reported to be an alternative receptor for mouse hepatitis virus (MHV), some strains of which cause encephalitis in mice lacking the canonical receptor CEACAM1a. The known isoforms of PSG16 are N-terminally truncated relative to other PSG family proteins and are expressed in neurons as well as in the placenta. We have cloned a novel fu…	2012-04	2017-06-30 19:49:00	2017-06-30 19:49:00		138-143		2	18		J. Neurovirol.								eng					PubMed		PMID: 22302612 PMCID: PMC3368079			http://www.ncbi.nlm.nih.gov/pubmed/22302612		Animals; Brain; Carcinoembryonic Antigen; Coronavirus Infections; Female; Gene Expression; HEK293 Cells; Hepatitis, Viral, Animal; Humans; Mice; Murine hepatitis virus; Neurons; Placenta; Pregnancy; Pregnancy Proteins; Protein Isoforms; Retina; Transfection; Virus Internalization
0	0	2010	Mase, Masaji; Kawanishi, Nahoko; Ootani, Yoshiko; Murayama, Kazunori; Karino, Ayako; Inoue, Toshikazu; Kawakami, Junko	A novel genotype of avian infectious bronchitis virus isolated in Japan in 2009	The Journal of Veterinary Medical Science		0916-7250			Avian infectious bronchitis viruses (IBVs) isolated from commercial layer flocks kept in Ibaraki Prefecture in 2009 were genetically and serologically characterized. Reverse transcription-PCR coupled with direct nucleotide sequencing and GenBank BLAST database analysis of the hypervariable region of the S1 subunit of the virus spike gene showed that these isolates are genetically very different f…	2010-10	2017-06-30 19:53:00	2017-06-30 19:53:00		1265-1268		10	72		J. Vet. Med. Sci.								eng					PubMed		PMID: 20460833			http://www.ncbi.nlm.nih.gov/pubmed/20460833		Animals; Chick Embryo; Chickens; Coronavirus Infections; Female; Genotype; infectious bronchitis virus; Japan; Neutralization Tests; Oviposition; Phylogeny; polymerase chain reaction; Polymorphism, Restriction Fragment Length; RNA, Viral
1	1	2013	HeYuan, Geng; WenJie, Tan	A novel human coronavirus: Middle East respiratory syndrome human coronavirus	Science China-Life Sciences		1674-7305	10.1007/s11427-013-4519-8		In 2012, a novel coronavirus, initially named as human coronavirus EMC (HCoV-EMC) but recently renamed as Middle East respiratory syndrome human coronavirus (MERS-CoV), was identified in patients who suffered severe acute respiratory infection and subsequent renal failure that resulted in death. Ongoing epidemiological investigations together with retrospective studies have found 61 laboratory-co…	2013-08	2017-06-30 19:31:00	2017-06-30 19:31:00		683-687		8	56		Sci. China-Life Sci.	A novel human coronavirus							English					Web of Science		WOS:000322886500003					confirmation; genomic characterisation; hcov-emc; identification; MERS-CoV; molecular detection; Pneumonia; Virus
0	0	1994	Capua, I.; Gough, R. E.; Mancini, M.; Casaccia, C.; Weiss, C.	A 'novel' infectious bronchitis strain infecting broiler chickens in Italy	Zentralblatt Fur Veterinarmedizin. Reihe B. Journal of Veterinary Medicine. Series B		0514-7166			An outbreak of severe respiratory disease in flocks of broiler chickens was associated with the isolation of a 'novel' strain of infectious bronchitis virus (IBV). The isolate, designated 624/I, was isolated from 9 of the 11 flocks sampled. The results of cross neutralisation and haemagglutination-inhibition tests showed isolate 624/I to be antigenically distinct from several European and America…	1994-04	2017-06-30 20:03:00	2017-06-30 20:03:00		83-89		2	41		Zentralblatt Veterinarmedizin Reihe B								eng					PubMed		PMID: 7985434			http://www.ncbi.nlm.nih.gov/pubmed/7985434		Animals; Chick Embryo; Chickens; Coronavirus Infections; disease outbreaks; infectious bronchitis virus; Italy; Poultry Diseases; Respiratory tract infections; Specific Pathogen-Free Organisms
0	0	2017	Chen, Y.; Lu, S.; Jia, H.; Deng, Y.; Zhou, J.; Huang, B.; Yu, Y.; Lan, J.; Wang, W.; Lou, Y.; Qin, K.; Tan, W.	A novel neutralizing monoclonal antibody targeting the N-terminal domain of the MERS-CoV spike protein	Emerging Microbes and Infections		22221751 (ISSN)	10.1038/emi.2017.18	https://www.scopus.com/inward/record.uri?eid=2-s2.0-85019596455&doi=10.1038%2femi.2017.18&partnerID=40&md5=757954bc583271471c7b0a0c401d9207	Middle East respiratory syndrome coronavirus (MERS-CoV) has caused fatal infections, some through hospital-acquired transmission, in affected regions since its emergence in 2012. Although the virus is not pandemic among humans, it poses a great threat to public health due to its zoonotic origin. Thus, both preventative and therapeutic countermeasures are urgently needed. In this study, we discove…	2017	2017-06-30 19:34:00	2017-06-30 20:12:00				5	6													Scopus							http://www.ncbi.nlm.nih.gov/pubmed/28536429
0	0	2017	Chen, Yingzhu; Lu, Shuai; Jia, Hao; Deng, Yao; Zhou, Jianfang; Huang, Baoying; Yu, Yueyang; Lan, Jiaming; Wang, Wenling; Lou, Yongliang; Qin, Kun; Tan, Wenjie	A novel neutralizing monoclonal antibody targeting the N-terminal domain of the MERS-CoV spike protein	Emerging Microbes & Infections		2222-1751	10.1038/emi.2017.50		This corrects the article DOI: 10.1038/emi.2017.18.	2017-06-28	2017-06-30 19:38:00	2017-06-30 19:38:00		e60		6	6		Emerg Microbes Infect								eng					PubMed		PMID: 28655936			http://www.ncbi.nlm.nih.gov/pubmed/28655936
0	0	1997	Case, J. T.; Sverlow, K. W.; Reynolds, B. J.	A novel protein polymorphism differentiates the California serotype of infectious bronchitis from other serotypes common to California	Journal of Veterinary Diagnostic Investigation: Official Publication of the American Association of Veterinary Laboratory Diagnosticians, Inc		1040-6387	10.1177/104063879700900207		The California (Cal) serotype of infectious bronchitis virus (IBV) was isolated from layer flocks in southern California in the early 1980s. Since then, it has spread to the broiler-producing regions of central California, where it has been implicated in respiratory disease outbreaks in vaccinated flocks. Lack of a procedure for quickly identifying IBV serotypes in commercial chicken flocks has p…	1997-04	2017-06-30 20:02:00	2017-06-30 20:02:00		149-155		2	9		J. Vet. Diagn. Invest.								eng					PubMed		PMID: 9211233			http://www.ncbi.nlm.nih.gov/pubmed/9211233		Animals; California; Chickens; Coronavirus Infections; Diagnosis, Differential; disease outbreaks; infectious bronchitis virus; Molecular Weight; Newcastle Disease; Newcastle disease virus; Polymorphism, Genetic; Poultry Diseases; Respiratory tract infections; Serotyping; Viral Matrix Proteins
0	0	2015	Kim, Yong Kwan; Lim, Seong-In; Lim, Ji-Ae; Cho, In-Soo; Park, Eun-Hye; Le, Van Phan; Hien, Nguyen Ba; Thach, Pham Ngoc; Quynh, Do Hai; Vui, Tran Quang; Tien, Nguyen Trung; An, Dong-Jun	A novel strain of porcine epidemic diarrhea virus in Vietnamese pigs	Archives of Virology		1432-8798	10.1007/s00705-015-2411-5		Porcine epidemic diarrhea virus (PEDV) causes severe diarrhea and dehydration in suckling pigs and has caused high rates of death among piglets and substantial economic loss in Vietnam since 2009. To investigate the genotypes of prevailing PEDVs, intestinal and fecal samples from piglets from central and northern Vietnam were collected and analyzed. Phylogenetic analysis of the nucleotide sequenc…	2015-06	2017-06-30 19:44:00	2017-06-30 19:44:00		1573-1577		6	160		Arch. Virol.								eng					PubMed		PMID: 25864174			http://www.ncbi.nlm.nih.gov/pubmed/25864174		Animals; Base Sequence; Coronavirus Infections; Molecular Sequence Data; Phylogeny; porcine epidemic diarrhea virus; swine; Swine Diseases; Vietnam
0	0	1984	Jankovsky, L. D.; Burks, J. S.; Licari, P.; Devald, B. L.; Kemp, M. C.	A one year study of coronavirus SD infection in mice	Advances in Experimental Medicine and Biology		0065-2598				1984	2017-06-30 20:06:00	2017-06-30 20:06:00		271-276			173		Adv. Exp. Med. Biol.								eng					PubMed		PMID: 6331118			http://www.ncbi.nlm.nih.gov/pubmed/6331118		Animals; Coronaviridae; Coronaviridae Infections; Demyelinating Diseases; Mice; Mice, Inbred C57BL; Spinal Cord
1	1	2017	Eifan, S.A.; Nour, I.; Hanif, A.; Zamzam, A.M.M.; AlJohani, S.M.	A pandemic risk assessment of middle east respiratory syndrome coronavirus (MERS-CoV) in Saudi Arabia					https://www.scopus.com/inward/record.uri?eid=2-s2.0-85020499497&doi=10.1016%2fj.sjbs.2017.06.001&partnerID=40&md5=32d58f38866115ab9ec659565d1b35f7	Since the initial emergence of Middle East respiratory syndrome coronavirus (MERS-CoV) in 2012, a high incidence rate has been observed in Saudi Arabia. This suggests that the country is at continuous risk. The epidemic level of MERS-CoV infection was examined in Saudi Arabia by the Susceptible-Infectious-Recovered (SIR) model using a Bayesian approach for estimation of time dependent reproductio…	2017	2017-06-30 19:34:00	2017-06-30 19:34:00																	Article in Press	Scopus				DOI: 10.1016/j.sjbs.2017.06.001
0	0	2012	Decaro, Nicola; Mari, Viviana; von Reitzenstein, Marcela; Lucente, Maria Stella; Cirone, Francesco; Elia, Gabriella; Martella, Vito; King, Vickie L.; Di Bello, Antonio; Varello, Katia; Zhang, Shucheng; Caramelli, Maria; Buonavoglia, Canio	A pantropic canine coronavirus genetically related to the prototype isolate CB/05	Veterinary Microbiology		1873-2542	10.1016/j.vetmic.2012.03.039		We report the genetic and biological characterisation of a novel pantropic canine coronavirus (CCoV), strain 450/07, which caused the death of a 60-day-old miniature pinscher. At the genetic level, this virus was strictly related to the prototype strain CB/05, but displayed some unique features. After experimental infection with the new pantropic isolate, most inoculated dogs showed diarrhoea and…	2012-09-14	2017-06-30 19:49:00	2017-06-30 19:49:00		239-244		2019-01-02	159		Vet. Microbiol.								eng					PubMed		PMID: 22542271			http://www.ncbi.nlm.nih.gov/pubmed/22542271		Animals; Coronavirus, Canine; Coronavirus Infections; Diarrhea; Dog Diseases; Dogs; Feces; Lymphopenia; Nucleocapsid Proteins; Phylogeny; RNA, Viral; Viral Matrix Proteins
0	0	2015	Preiksaitis, Carl M.; Kuypers, Jane M.; Fisher, Cynthia E.; Campbell, Angela P.; Jerome, Keith R.; Huang, Meei-Li; Boeckh, Michael; Limaye, Ajit P.	A patient self-collection method for longitudinal monitoring of respiratory virus infection in solid organ transplant recipients	Journal of Clinical Virology: The Official Publication of the Pan American Society for Clinical Virology		1873-5967	10.1016/j.jcv.2014.10.021		BACKGROUND: Methods for the longitudinal study of respiratory virus infections are cumbersome and limit our understanding of the natural history of these infections in solid organ transplant (SOT) recipients. OBJECTIVES: To assess the feasibility and patient acceptability of self-collected foam nasal swabs for detection of respiratory viruses in SOT recipients and to define the virologic and clin…	2015-01	2017-06-30 19:45:00	2017-06-30 19:45:00		98-102			62		J. Clin. Virol.								eng					PubMed		PMID: 25464966 PMCID: PMC4629250			http://www.ncbi.nlm.nih.gov/pubmed/25464966		Adult; Aged; Female; Humans; Longitudinal monitoring; Longitudinal Studies; Male; Middle Aged; Organ Transplantation; Patient Acceptance of Health Care; Patient Compliance; Respiratory tract infections; Respiratory virus infection; Self-collection specimens; solid organ transplant; Specimen Handling; Transplant Recipients; Young Adult
0	0	2014	Guberina, H.; Witzke, O.; Timm, J.; Dittmer, U.; Muller, M. A.; Drosten, C.; Bonin, F.	A patient with severe respiratory failure caused by novel human coronavirus	Infection		0300-8126	10.1007/s15010-013-0509-9		We report a case of a 45-year-old patient who developed severe acute respiratory distress syndrome accompanied by renal failure. An infection with a novel human coronavirus was confirmed and found to be the reason for rapidly progressive respiratory failure of our patient.	2014-02	2017-06-30 19:30:00	2017-06-30 19:30:00		203-206		1	42		Infection								English					Web of Science		WOS:000330971200030					Acute respiratory distress syndrome; Human coronavirus; Infection; innate immune-responses; Middle East respiratory syndrome coronavirus (MERS-CoV); novel coronavirus; SARS; Secondary pneumonia
0	0	2012	Chiappori, A.A.; Schreeder, M.T.; Moezi, M.M.; Stephenson, J.J.; Blakely, J.; Salgia, R.; Chu, Q.S.; Ross, H.J.; Subramaniam, D.S.; Schnyder, J.; Berger, M.S.	A phase i trial of pan-Bcl-2 antagonist obatoclax administered as a 3-h or a 24-h infusion in combination with carboplatin and etoposide in patients with extensive-stage small cell lung cancer	British Journal of Cancer		00070920 (ISSN)	10.1038/bjc.2012.21	https://www.scopus.com/inward/record.uri?eid=2-s2.0-84857794915&doi=10.1038%2fbjc.2012.21&partnerID=40&md5=08d7282cba6c5171373479f3f413e2d2	Background: Bcl-2 family genes are frequently amplified in small cell lung cancer (SCLC). A phase I trial was conducted to evaluate the safety of obatoclax, a Bcl-2 family inhibitor, given in combination with standard chemotherapy. Methods: Eligible patients (3-6 per cohort) had extensive-stage SCLC, measurable disease, 1 before therapy, Eastern Cooperative Oncology Group performance status 0 or …	2012	2017-06-30 19:35:00	2017-06-30 19:35:00		839-845		5	106													Scopus
0	0	2013	Greenwald, D.R.; Li, H.; Luger, S.M.; Go, R.S.; King, D.; Patel, T.; Gascoyne, R.D.; Kolesar, J.; Kahl, B.S.; Horning, S.	A phase II study of sorafenib (BAY 43-9006) in recurrent diffuse large B cell lymphoma: An eastern cooperative oncology group study (E1404)	Journal of Hematology and Oncology		17568722 (ISSN)	10.1186/1756-8722-6-46	https://www.scopus.com/inward/record.uri?eid=2-s2.0-84879805208&doi=10.1186%2f1756-8722-6-46&partnerID=40&md5=c059e259c8a3b6c3aaa24ccd25da0fa5	Patients with diffuse large B cell lymphoma (DLBCL) who are not candidates for or recur after autologous stem cell transplant have a poor overall prognosis. We conducted a phase II study of sorafenib (formerly BAY 43-9006) in the treatment of relapsed DLBCL. Fourteen patients were enrolled and assessed for response. Median number of cycles administered was 3 (range, 1-12). Common grade 3 toxiciti…	2013	2017-06-30 19:35:00	2017-06-30 19:35:00				1	6													Scopus
1	1	2015	Wernery, Ulrich; El Rasoul, IHassab; Wong, Emily Y. M.; Joseph, Marina; Chen, Yixin; Jose, Shanty; Tsang, Alan K. L.; Patteril, Nissy Annie Georgy; Chen, Honglin; Elizabeth, Shyna K.; Yuen, Kwok-Yung; Joseph, Sunitha; Xia, Ningshao; Wernery, Renate; Lau, Susanna K. P.; Woo, Patrick C. Y.	A phylogenetically distinct Middle East respiratory syndrome coronavirus detected in a dromedary calf from a closed dairy herd in Dubai with rising seroprevalence with age	Emerging Microbes & Infections		2222-1751	10.1038/emi.2015.74		Middle East respiratory syndrome coronavirus (MERS-CoV) was detected by monoclonal antibody-based nucleocapsid protein-capture enzyme-linked immunosorbent assay (ELISA), RNA detection, and viral culture from the nasal sample of a 1-month-old dromedary calf in Dubai with sudden death. Whole genome phylogeny showed that this MERS-CoV strain did not cluster with the other MERS-CoV strains from Dubai…	2015-12-02	2017-06-30 19:24:00	2017-06-30 20:13:00		e74			4		Emerg. Microbes Infect.								English					Web of Science		WOS:000367642100002			http://www.ncbi.nlm.nih.gov/pubmed/26632876		Animals; antibodies; assay; Betacoronavirus; Camelus; Coronavirus Infections; Dairying; disease outbreaks; dromedary; MERS coronavirus; Middle East Respiratory Syndrome Coronavirus; Phylogeny; pipistrellus bat coronavirus; Protein; Respiratory System; reveals; sars patients; Saudi Arabia; saudi-arabia; Seroepidemiologic Studies; Serology; transmission; Viral Tropism
0	0	2011	Sun, Dongbo; Wang, Yueqiang; Wu, Guojun; Zhang, Hong; Zhu, Qinghe; He, Xianjing; Guo, Donghua; Wu, Rui	A polyclonal antibody against the C subunit of porcine aminopeptidase N expressed in Escherichia coli	Hybridoma (2005)		1557-8348	10.1089/hyb.2011.0042		The entire pig aminopeptidase N (pAPN) gene was amplified by RT-PCR using total RNA extracted from intestinal brush border membrane of a newborn piglet. The amplified products of the pAPN gene were cloned into the vector pMD18-T, generating a recombinant plasmid pMD18-T-pAPN. The C subunit of pAPN (pAPN-C) produced by PCR from the plasmid pMD18-T-pAPN was expressed in Escherichia coli using vecto…	2011-10	2017-06-30 19:49:00	2017-06-30 19:49:00		457-462		5	30		Hybridoma (Larchmt)								eng					PubMed		PMID: 22008073			http://www.ncbi.nlm.nih.gov/pubmed/22008073		Animals; Antibody Specificity; Antigens, CD13; Cloning, Molecular; Coronavirus Infections; Enzyme-Linked Immunosorbent Assay; Escherichia coli; Gastroenteritis, Transmissible, of Swine; Genetic Vectors; Immune Sera; polymerase chain reaction; Protein Subunits; Rabbits; Recombinant Fusion Proteins; swine
0	0	2015	Beam, Andrea; Goede, Dane; Fox, Andrew; McCool, Mary Jane; Wall, Goldlin; Haley, Charles; Morrison, Robert	A Porcine Epidemic Diarrhea Virus Outbreak in One Geographic Region of the United States: Descriptive Epidemiology and Investigation of the Possibility of Airborne Virus Spread	PloS One		1932-6203	10.1371/journal.pone.0144818		This study describes a spring 2013 outbreak of porcine epidemic diarrhea virus (PEDv), using data from 222 swine sites in 14 counties area in 4 contiguous states in the United States. During the outbreak, the premises-level incidence of PEDv was 40.5 percent (90/222 sites). One of the three companies from which data were collected had a lower incidence (19.5 percent) than the other two companies …	2015	2017-06-30 19:40:00	2017-06-30 19:40:00		e0144818		12	10		PLoS ONE	A Porcine Epidemic Diarrhea Virus Outbreak in One Geographic Region of the United States							eng					PubMed		PMID: 26709512 PMCID: PMC4692406			http://www.ncbi.nlm.nih.gov/pubmed/26709512		Animals; Cluster Analysis; Coronavirus Infections; disease outbreaks; porcine epidemic diarrhea virus; swine; Swine Diseases; United States; Wind
0	0	2000	Van Reeth, K.; Nauwynck, H.; Pensaert, M.	A potential role for tumour necrosis factor-alpha in synergy between porcine respiratory coronavirus and bacterial lipopolysaccharide in the induction of respiratory disease in pigs	Journal of Medical Microbiology		0022-2615	10.1099/0022-1317-49-7-613		This study examined whether exposure of pigs to both porcine respiratory coronavirus (PRCV) and bacterial lipopolysaccharide (LPS) can potentiate respiratory disease and lung secretion of tumour necrosis factor-a (TNF-alpha) and interleukin-1 (IL-1). Caesarian-derived colostrum-deprived pigs were inoculated intratracheally with PRCV, with LPS from Escherichia coli O111:B4 (20 microg/kg), or with …	2000-07	2017-06-30 20:01:00	2017-06-30 20:01:00		613-620		7	49		J. Med. Microbiol.								eng					PubMed		PMID: 10882086			http://www.ncbi.nlm.nih.gov/pubmed/10882086		Animals; Bronchoalveolar Lavage Fluid; Coronavirus Infections; Interleukin-1; Lipopolysaccharides; Lung Diseases; swine; Swine Diseases; Tumor Necrosis Factor-alpha
0	0	1976	Blackmer, P. E.	A practitioner's experience with experimental reo-coronavirus calf diarrhea vaccine	Veterinary medicine, small animal clinician: VM, SAC		0042-4889				1976-03	2017-06-30 20:09:00	2017-06-30 20:09:00		351-354		3	71		Vet Med Small Anim Clin								eng					PubMed		PMID: 176762			http://www.ncbi.nlm.nih.gov/pubmed/176762		Animals; Cattle; Cattle Diseases; Coronaviridae; Diarrhea; Reoviridae; Reoviridae Infections; Viral Vaccines; Virus Diseases
0	0	2010	Kumar, Deepali; Husain, Shahid; Chen, Maggie Hong; Moussa, George; Himsworth, David; Manuel, Oriol; Studer, Sean; Pakstis, Diana; McCurry, Kenneth; Doucette, Karen; Pilewski, Joseph; Janeczko, Richard; Humar, Atul	A prospective molecular surveillance study evaluating the clinical impact of community-acquired respiratory viruses in lung transplant recipients	Transplantation		1534-6080	10.1097/TP.0b013e3181d05a71		BACKGROUND: Community-acquired respiratory viral infections (RVIs) are common in lung transplant patients and may be associated with acute rejection and bronchiolitis obliterans syndrome (BOS). The use of sensitive molecular methods that can simultaneously detect a large panel of respiratory viruses may help better define their effects. METHODS: Lung transplant recipients undergoing serial survei…	2010-04-27	2017-06-30 19:53:00	2017-06-30 19:53:00		1028-1033		8	89		Transplantation								eng					PubMed		PMID: 20075787			http://www.ncbi.nlm.nih.gov/pubmed/20075787		Acute Disease; Adult; Biopsy; Bronchiolitis Obliterans; Bronchoalveolar Lavage; Bronchoalveolar Lavage Fluid; Community-Acquired Infections; Female; Forced Expiratory Volume; Graft Rejection; Humans; Immunosuppressive Agents; Incidence; Lung Transplantation; Male; Middle Aged; Pennsylvania; population surveillance; Prospective Studies; Respiratory tract infections; Risk Assessment; risk factors; …
0	0	1988	Winer, J.B.; Hughes, R.A.C.; Anderson, M.J.; Jones, D.M.; Kangro, H.; Watkinsh, R.P.F.	A prospective study of acute idiopathic neuropathy. II. Antecedent events	Journal of Neurology, Neurosurgery and Psychiatry		00223050 (ISSN)	10.1136/jnnp.51.5.613	https://www.scopus.com/inward/record.uri?eid=2-s2.0-0023878833&doi=10.1136%2fjnnp.51.5.613&partnerID=40&md5=f90acd538d2708f164fe3305e9be7037	The incidence of antecedent events and serological evidence of preceding infection were studied in 100 patients with acute idiopathic neuropathy and age and sex matched control subjects in South-East England. Symptoms of respiratory infections occurred within one month before onset of neuropathic symptoms in 38% of patients and 12% of controls (p < 0 001) and symptoms of gastrointestinal infectio…	1988	2017-06-30 19:35:00	2017-06-30 19:35:00		613-618		5	51													Scopus
0	0	2003	Graat, Judith M.; Schouten, Evert G.; Heijnen, Marie-Louise A.; Kok, Frans J.; Pallast, Esther G. M.; de Greeff, Sabine C.; Dorigo-Zetsma, J. Wendelien	A prospective, community-based study on virologic assessment among elderly people with and without symptoms of acute respiratory infection	Journal of Clinical Epidemiology		0895-4356			BACKGROUND/OBJECTIVES: Community-based elderly studies concerning microbiology of acute respiratory infections are scarce. Data on subclinical infections are even totally absent, although asymptomatic persons might act as a source of respiratory infections. METHODS: In a 1-year community-based study, we prospectively investigated the possible virologic cause of acute respiratory infections in 107…	2003-12	2017-06-30 20:00:00	2017-06-30 20:00:00		1218-1223		12	56		J Clin Epidemiol								eng					PubMed		PMID: 14680673			http://www.ncbi.nlm.nih.gov/pubmed/14680673		Acute Disease; Aged; Antibodies, Viral; Case-Control Studies; Chi-Square Distribution; Community Medicine; Coronavirus Infections; Disease Reservoirs; Female; Genes, Viral; Housing; Humans; Influenza, Human; Male; Odds Ratio; Picornaviridae Infections; Prospective Studies; respiratory tract diseases; Virus Diseases
0	0	2016	Han, G.; Ko, S.-J.; Kim, J.; Oh, J.-Y.; Park, J.-W.; Kim, J.	A randomized, double-blind, placebo-controlled trial of a traditional herbal formula, Yukmijihwang-tang in elderly subjects with xerostomia	Journal of Ethnopharmacology		03788741 (ISSN)	10.1016/j.jep.2016.02.014	https://www.scopus.com/inward/record.uri?eid=2-s2.0-84959310214&doi=10.1016%2fj.jep.2016.02.014&partnerID=40&md5=a311de0af6dda9b2e8fe22d1530796c1	Ethnopharmacological relevance Yukmijihwang-tang (YMJ) is a typical herbal formula to treat Yin-deficiency (YD) syndrome by enriching the fluid-humor of the body. YMJ has been used to treat dry mouth symptoms for hundreds of years in traditional East Asian medicine. Xerostomia, a subjective oral dryness, is common in the elderly and results in impaired quality of life. Many conventional treatment…	2016	2017-06-30 19:35:00	2017-06-30 19:35:00		160-169			182													Scopus
0	0	2000	Ruano, M.; El-Attrache, J.; Villegas, P.	A rapid-plate hemagglutination assay for the detection of infectious bronchitis virus	Avian Diseases		0005-2086			A rapid-plate hemagglutination (HA) test to detect infectious bronchitis virus (IBV) in allantoic fluid of embryonated eggs was introduced into routine procedures for IBV identification. This system was tested in 468 diagnostic cases received by the Poultry Diagnostic and Research Center at the University of Georgia. Allantoic fluids from inoculated embryos were harvested and treated with commerc…	2000-03	2017-06-30 20:01:00	2017-06-30 20:01:00		99-104		1	44		Avian Dis.								eng					PubMed		PMID: 10737649			http://www.ncbi.nlm.nih.gov/pubmed/10737649		Allantois; Animals; Chick Embryo; Coronavirus Infections; Hemagglutination Tests; infectious bronchitis virus; Neuraminidase; polymerase chain reaction; Poultry Diseases; Sensitivity and Specificity
0	0	2015	Turgay, Cokyaman; Emine, Tekin; Ozlem, Koken; Muhammet, S. Paksu; Haydar, A. Tasdemir	A rare cause of acute flaccid paralysis: Human coronaviruses	Journal of Pediatric Neurosciences		1817-1745	10.4103/1817-1745.165716		Acute flaccid paralysis (AFP) is a life-threatening clinical entity characterized by weakness in the whole body muscles often accompanied by respiratory and bulbar paralysis. The most common cause is Gullian-Barre syndrome, but infections, spinal cord diseases, neuromuscular diseases such as myasthenia gravis, drugs and toxins, periodic hypokalemic paralysis, electrolyte disturbances, and botulis…	2015-09	2017-06-30 19:40:00	2017-06-30 19:40:00		280-281		3	10		J Pediatr Neurosci	A rare cause of acute flaccid paralysis							eng					PubMed		PMID: 26557177 PMCID: PMC4611905			http://www.ncbi.nlm.nih.gov/pubmed/26557177		Acute flaccid paralysis; Child; coronavirus 229E; coronavirus OC43
0	0	2016	Fraga, Aline Padilha de; Ikuta, Nilo; Fonseca, André Salvador Kazantzi; Spilki, Fernando Rosado; Balestrin, Eder; Rodrigues, Carolina Dias; Canal, Cláudio Wageck; Lunge, Vagner Ricardo	A Real-Time Reverse-Transcription Polymerase Chain Reaction for Differentiation of Massachusetts Vaccine and Brazilian Field Genotypes of Avian Infectious Bronchitis Virus	Avian Diseases		1938-4351	10.1637/11262-081815-RegR.1		The avian infectious bronchitis virus is classified into serotypes or genotypes (or both) in different poultry-producing countries of the world. In Brazil, Massachusetts type (Mass), used as a live vaccine, and local field Brazilian variants (genotypes; BR) predominate in the commercial poultry flocks. This study describes the development and validation of two real-time reverse-transcription poly…	2016-03	2017-06-30 19:39:00	2017-06-30 19:39:00		16-21		1	60		Avian Dis.								eng					PubMed		PMID: 26953939			http://www.ncbi.nlm.nih.gov/pubmed/26953939		Animals; Brazil; Chickens; Coronavirus Infections; diagnosis; Genotype; IBV; infectious bronchitis virus; Molecular Typing; polymerase chain reaction; Poultry Diseases; Sequence Analysis, DNA; Vaccines, Attenuated; Variant; Viral Vaccines
0	0	2009	Vemulapalli, Ramesh; Gulani, Jatinder; Santrich, Cecilia	A real-time TaqMan RT-PCR assay with an internal amplification control for rapid detection of transmissible gastroenteritis virus in swine fecal samples	Journal of Virological Methods		1879-0984	10.1016/j.jviromet.2009.08.016		A TaqMan probe-based real-time RT-PCR assay was developed for simultaneous detection of RNA of transmissible gastroenteritis virus (TGEV) in pig fecal samples and RNA of enhanced green fluorescent protein (EGFP) added exogenously as an internal amplification control. The TGEV primers and probe were designed to be specific to a portion of the S gene sequence conserved in all TGEV isolates, but abs…	2009-12	2017-06-30 19:53:00	2017-06-30 19:53:00		231-235		2019-01-02	162		J. Virol. Methods								eng					PubMed		PMID: 19729039			http://www.ncbi.nlm.nih.gov/pubmed/19729039		Animals; Feces; Gastroenteritis, Transmissible, of Swine; Quality control; Reverse Transcriptase Polymerase Chain Reaction; RNA, Viral; swine; Swine Diseases; Taq Polymerase; Time Factors; Transmissible gastroenteritis virus
0	0	2003	Johnson, Michael A.; Pooley, Catherine; Ignjatovic, Jagoda; Tyack, Scott G.	A recombinant fowl adenovirus expressing the S1 gene of infectious bronchitis virus protects against challenge with infectious bronchitis virus	Vaccine		0264-410X			The spike peplomer S1 subunit sequence from avian infectious bronchitis virus (IBV) Vic S strain was expressed in a plasmid under the control of the fowl adenovirus (FAV) major late promoter (MLP). Two recombinants were constructed in FAV serotype 8 (FAV 8) by inserting the expression cassette between the SnaBI and XbaI restriction enzyme sites (clone DA3) or between the SpeI sites (clone CA6-20)…	2003-06-20	2017-06-30 20:00:00	2017-06-30 20:00:00		2730-2736		21-22	21		Vaccine								eng					PubMed		PMID: 12798610			http://www.ncbi.nlm.nih.gov/pubmed/12798610		Administration, Oral; Animals; Antibodies, Viral; Aviadenovirus; Chickens; Coronavirus Infections; Enzyme-Linked Immunosorbent Assay; infectious bronchitis virus; Membrane Glycoproteins; Poultry Diseases; Reverse Transcriptase Polymerase Chain Reaction; Serotyping; Spike Glycoprotein, Coronavirus; Vaccination; Vaccines, Synthetic; Viral Envelope Proteins; Viral Vaccines
0	0	2016	Tai, Wanbo; Zhao, Guang; Sun, Shihun; Guo, Yan; Wang, Yufei; Tao, Xinrong; Tseng, Chien-Te K.; Li, Fang; Jiang, Shibo; Du, Lanying; Zhou, Yusen	A recombinant receptor-binding domain of MERS-CoV in trimeric form protects human dipeptidyl peptidase 4 (hDPP4) transgenic mice from MERS-CoV infection	Virology		0042-6822	10.1016/j.virol.2016.10.005		Middle East respiratory syndrome (MERS) coronavirus (MERS-CoV) was first identified in 2012, and it continues to threaten human health worldwide. No MERS vaccines are licensed for human use, reinforcing the urgency to develop safe and efficacious vaccines to prevent MERS. MERS-CoV spike protein forms a trimer, and its receptor-binding domain (RBD) serves as a vaccine target. Nevertheless, the pro…	2016-12	2017-06-30 19:21:00	2017-06-30 20:13:00		375-382			499		Virology								English					Web of Science		WOS:000388062600040			http://www.ncbi.nlm.nih.gov/pubmed/27750111		Animals; Antibodies, Neutralizing; Antibodies, Viral; Bat coronavirus; Coronavirus Infections; dipeptidyl peptidase 4; Dromedary camels; envelope glycoprotein trimers; Female; Foldon trimerization motif; Foldon trimerization motif; hDPP4-transgenic mice; Humans; MERS; MERS-CoV; Mice; Mice, Inbred BALB C; Mice, Transgenic; Middle East Respiratory Syndrome Coronavirus; monoclonal-antibodies; mucosa…
0	0	1997	Lamarre, A.; Yu, M. W.; Chagnon, F.; Talbot, P. J.	A recombinant single chain antibody neutralizes coronavirus infectivity but only slightly delays lethal infection of mice	European Journal of Immunology		0014-2980	10.1002/eji.1830271245		The variable region genes of a murine anti-coronavirus monoclonal antibody (mAb) were joined by assembly polymerase chain reaction and expressed in Escherichia coli in a single chain variable fragment (scFv) configuration. After induction of expression, the expected 32-kDa protein was identified by Western immunoblotting with specific rabbit anti-idiotype antibodies. The scFv fragments were purif…	1997-12	2017-06-30 20:02:00	2017-06-30 20:02:00		3447-3455		12	27		Eur. J. Immunol.								eng					PubMed		PMID: 9464834			http://www.ncbi.nlm.nih.gov/pubmed/9464834		Amino Acid Sequence; Animals; Antibodies, Viral; Base Sequence; coronavirus; Coronavirus Infections; Escherichia coli; Immunoglobulin Variable Region; Mice; Mice, Inbred BALB C; Molecular Sequence Data; Rabbits; Recombinant Proteins
0	0	2003	Estevez, Carlos; Villegas, Pedro; El-Attrache, John	A recombination event, induced in ovo, between a low passage infectious bronchitis virus field isolate and a highly embryo adaptedvaccine strain	Avian Diseases		0005-2086	10.1637/5919		The possibility of genomic recombination among different strains of infectious bronchitis virus (IBV) was examined in eve by coinfecting specific pathogen free embryonating chicken eggs with commonly used, embryo-adapted vaccine strains of IBV (Arkansas, Massachusetts, and Connecticut), and a Delaware-072-like field virus isolated from a layer farm in Minnesota. Recombination was observed between…	2003-12	2017-06-30 20:00:00	2017-06-30 20:00:00		1282-1290		4	47		Avian Dis.								eng					PubMed		PMID: 14708973			http://www.ncbi.nlm.nih.gov/pubmed/14708973		Animals; Base Sequence; Cattle; Chickens; Coronavirus Infections; Embryo, Nonmammalian; infectious bronchitis virus; Molecular Sequence Data; Poultry Diseases; Recombination, Genetic; Vaccines, DNA; Viral Vaccines
0	0	2014	O'Dowd, Mary E.	A reminder that public health is global: New Jersey moniotring for emerging communicable diseases	MD advisor: a journal for New Jersey medical community		1947-3613				2014	2017-06-30 19:45:00	2017-06-30 19:45:00		24-27		4	7		MD Advis	A reminder that public health is global							eng					PubMed		PMID: 25485817			http://www.ncbi.nlm.nih.gov/pubmed/25485817		Chikungunya Fever; Communicable Diseases, Emerging; Coronavirus Infections; Hemorrhagic Fever, Ebola; Humans; New Jersey; Public health surveillance
0	0	2013	Rabasseda, X.	A report from the 26th International Conference on Antiviral Research (May 11-15, San Francisco, California, USA)	Drugs of Today (Barcelona, Spain: 1998)		1699-3993	10.1358/dot.2013.49.6.2002838		As described in the following report, numerous research programs reported during this year's International Conference on Antiviral Research (ICAR) in San Francisco resulted in novel agents with antiviral activity against a number of viral pathogens, including programs aimed at compounds active against specific pathogens as well as broad preclinical research that identified compounds with putative…	2013-06	2017-06-30 19:48:00	2017-06-30 19:48:00		411-417		6	49		Drugs Today								eng					PubMed		PMID: 23807944			http://www.ncbi.nlm.nih.gov/pubmed/23807944		Anti-hepatitis agents; Anti-herpesvirus agents; Anti-influenza drugs; Antiretroviral drugs; Antiviral Agents; Hepatitis, Viral, Human; Herpesviridae Infections; Humans; Influenza, Human; Respiratory tract infections; Retroviridae Infections
0	0	2015	Tekelioglu, B. K.; Berriatua, E.; Turan, N.; Helps, C. R.; Kocak, M.; Yilmaz, H.	A retrospective clinical and epidemiological study on feline coronavirus (FCoV) in cats in Istanbul, Turkey	Preventive Veterinary Medicine		1873-1716	10.1016/j.prevetmed.2015.01.017		The presence of antibodies to feline coronavirus (FCoV) and feline immunodeficiency virus (FIV), together with feline leukemia virus (FeLV) antigen was investigated in 169 ill household and stray cats attending a veterinary surgery in Istanbul in 2009-14. The estimated FCoV and FIV seroprevalence (95% confidence intervals) were 37% (30-45%) and 11% (6-16%), respectively and FeLV prevalence was 1%…	2015-04-01	2017-06-30 19:44:00	2017-06-30 19:44:00		41-47		2019-01-02	119		Prev. Vet. Med.								eng					PubMed		PMID: 25687627			http://www.ncbi.nlm.nih.gov/pubmed/25687627		Animals; Antibodies, Viral; antibody; CAT; Cat Diseases; Cats; Clinical; Coronavirus, Feline; Coronavirus Infections; Epidemiology; Feline Acquired Immunodeficiency Syndrome; Feline coronavirus; Feline Infectious Peritonitis; Female; Immunodeficiency Virus, Feline; Istanbul; Leukemia, Feline; Leukemia Virus, Feline; Male; prevalence; Retrospective Studies; Seroepidemiologic Studies; Turkey
1	1	2014	Trujillo, A.I.C.; Jiménez, L.C.V.	A retrospective study to the new MERS-COV 2012-2013 coronavirus	Revista Lasallista de Investigacion		17944449 (ISSN)		https://www.scopus.com/inward/record.uri?eid=2-s2.0-84983535194&partnerID=40&md5=c56959c13fc8db6f9a69299cd96f1fdd	Introduction. The Middle-East Respiratory Syndrome (MERS-CoV) was originated in 2012, and is caused by a bat's coronavirus that broke the species barrier until it could affect humans and generated an epidemic that is affecting several Arab and European countries. Objective. Study, retrospectively, MERS-CoV from cases registered in humans, by the use of the information available and provided by th…	2014	2017-06-30 19:35:00	2017-06-30 19:35:00		71-77		2	11			Estudio retrospectivo del nuevo coronavirus MERS-COV 2012-2013										Scopus
0	0	2012	Tekes, Gergely; Spies, Danica; Bank-Wolf, Barbara; Thiel, Volker; Thiel, Heinz-Jürgen	A reverse genetics approach to study feline infectious peritonitis	Journal of Virology		1098-5514	10.1128/JVI.00023-12		Feline infectious peritonitis (FIP) is a lethal immunopathological disease caused by feline coronaviruses (FCoVs). Here, we describe a reverse genetics approach to study FIP by assessing the pathogenicity of recombinant type I and type II and chimeric type I/type II FCoVs. All recombinant FCoVs established productive infection in cats, and recombinant type II FCoV (strain 79-1146) induced FIP. Vi…	2012-06	2017-06-30 19:49:00	2017-06-30 19:49:00		6994-6998		12	86		J. Virol.								eng					PubMed		PMID: 22491466 PMCID: PMC3393577			http://www.ncbi.nlm.nih.gov/pubmed/22491466		Animals; Cats; Coronavirus, Feline; Feline Infectious Peritonitis; Reverse genetics; virulence
0	0	2003	Velayudhan, Binu T.; Shin, Hyun-Jin; Lopes, Vanessa C.; Hooper, Tom; Halvorson, David A.; Nagaraja, Kakambi V.	A reverse transcriptase-polymerase chain reaction assay for the diagnosis of turkey coronavirus infection	Journal of Veterinary Diagnostic Investigation: Official Publication of the American Association of Veterinary Laboratory Diagnosticians, Inc		1040-6387	10.1177/104063870301500616		This study reports on the development of a reverse transcriptase-polymerase chain reaction (RT-PCR) for the specific detection of turkey coronavirus (TCoV). Of the several sets of primers tested, 1 set of primers derived from the P gene and 2 sets derived from the N gene of TCoV could amplify the TCoV genome in the infected samples. The RT-PCR was sensitive and specific for TCoV and did not ampli…	2003-11	2017-06-30 20:00:00	2017-06-30 20:00:00		592-596		6	15		J. Vet. Diagn. Invest.								eng					PubMed		PMID: 14667027			http://www.ncbi.nlm.nih.gov/pubmed/14667027		Animals; Coronavirus, Turkey; DNA Primers; Enteritis, Transmissible, of Turkeys; Reverse Transcriptase Polymerase Chain Reaction; Sensitivity and Specificity; Turkeys
0	0	2008	Worthington, K. J.; Currie, R. J. W.; Jones, R. C.	A reverse transcriptase-polymerase chain reaction survey of infectious bronchitis virus genotypes in Western Europe from 2002 to 2006	Avian Pathology: Journal of the W.V.P.A		1465-3338	10.1080/03079450801986529		A survey of infectious bronchitis virus (IBV) genotypes in poultry flocks in selected countries in Western Europe was carried out between March 2002 and December 2006. Identification of IBV was by reverse transcriptase-polymerase chain reaction of RNA extracted from oropharyngeal swabs taken from poultry flocks exhibiting signs of clinical disease thought to be attributable to IBV. Part of the hy…	2008-06	2017-06-30 19:55:00	2017-06-30 19:55:00		247-257		3	37		Avian Pathol.								eng					PubMed		PMID: 18568650			http://www.ncbi.nlm.nih.gov/pubmed/18568650		Animals; Chickens; Coronavirus Infections; Europe; Genotype; infectious bronchitis virus; Phylogeny; Poultry Diseases; Reverse Transcriptase Polymerase Chain Reaction; Time Factors
0	0	2001	Foley, J. E.; Leutenegger, C.	A review of coronavirus infection in the central nervous system of cats and mice	Journal of Veterinary Internal Medicine		0891-6640			Feline infectious peritonitis (FIP) is a common cause of death in cats. Management of this disease has been hampered by difficulties identifying the infection and determining the immunological status of affected cats and by high variability in the clinical, pathological, and immunological characteristics of affected cats. Neurological FIP, which is much more homogeneous than systemic effusive or …	2001-10	2017-06-30 20:01:00	2017-06-30 20:01:00		438-444		5	15		J. Vet. Intern. Med.								eng					PubMed		PMID: 11596730			http://www.ncbi.nlm.nih.gov/pubmed/11596730		Animals; Cat Diseases; Cats; Coronavirus, Feline; Coronavirus Infections; Disease Models, Animal; Encephalitis; Feline Infectious Peritonitis; Mice; Murine hepatitis virus; Rodent Diseases
0	0	1990	Saif, L. J.	A review of evidence implicating bovine coronavirus in the etiology of winter dysentery in cows: an enigma resolved?	The Cornell Veterinarian		0010-8901				1990-10	2017-06-30 20:05:00	2017-06-30 20:05:00		303-311		4	80		Cornell Vet	A review of evidence implicating bovine coronavirus in the etiology of winter dysentery in cows							eng					PubMed		PMID: 2170075			http://www.ncbi.nlm.nih.gov/pubmed/2170075		Animals; Cattle; Cattle Diseases; Coronaviridae; Coronaviridae Infections; Dysentery
0	0	2009	Pedersen, Niels C.	A review of feline infectious peritonitis virus infection: 1963-2008	Journal of Feline Medicine and Surgery		1098-612X	10.1016/j.jfms.2008.09.008			2009-04	2017-06-30 19:53:00	2017-06-30 19:53:00		225-258		4	11		J. Feline Med. Surg.	A review of feline infectious peritonitis virus infection							eng					PubMed		PMID: 19254859			http://www.ncbi.nlm.nih.gov/pubmed/19254859		Animals; Antibodies, Monoclonal; Antibodies, Viral; Cats; Coronavirus, Feline; Feline Infectious Peritonitis; Female; Male; virulence
0	0	1993	Olsen, C. W.	A review of feline infectious peritonitis virus: molecular biology, immunopathogenesis, clinical aspects, and vaccination	Veterinary Microbiology		0378-1135			Feline infectious peritonitis (FIP) has been an elusive and frustrating problem for veterinary practitioners and cat breeders for many years. Over the last several years, reports have begun to elucidate aspects of the molecular biology of the causal virus (FIPV). These papers complement a rapidly growing base of knowledge concerning the molecular organization and replication of coronaviruses in g…	1993-07	2017-06-30 20:04:00	2017-06-30 20:04:00		1937-01-01		2019-01-02	36		Vet. Microbiol.	A review of feline infectious peritonitis virus							eng					PubMed		PMID: 8236772			http://www.ncbi.nlm.nih.gov/pubmed/8236772		Animals; Cat Diseases; Cats; Coronavirus, Feline; Feline Infectious Peritonitis; Vaccination; Viral Proteins; Viral Vaccines
0	0	2015	McGruder, Brenna; Leibowitz, Julian L.	A review of genetic methods and models for analysis of coronavirus-induced severe pneumonitis	Journal of General Virology		0022-1317	10.1099/vir.0.069732-0		Coronaviruses (CoVs) have been studied for over 60 years, but have only recently gained notoriety as deadly human pathogens with the emergence of severe respiratory syndrome CoV and Middle East respiratory syndrome virus. The rapid emergence of these viruses has demonstrated the need for good models to study severe CoV respiratory infection and pathogenesis. There are, currently, different method…	2015-03	2017-06-30 19:27:00	2017-06-30 20:13:00		494-506			96		J. Gen. Virol.								English					Web of Science		WOS:000355784900002			http://www.ncbi.nlm.nih.gov/pubmed/25252685		acute respiratory syndrome; Animals; coronavirus; Coronavirus Infections; golden-syrian-hamsters; Humans; innate immune-responses; length infectious cdna; mouse hepatitis-virus; murine coronavirus; Pneumonia; Reverse genetics; sars-cov infection; targeted rna recombination; t-cell responses
0	0	1972		A review of transmissible gastro-enteritis in England and a study of outbreaks in 1970-71	The Veterinary Record		0042-4900				1972-06-17	2017-06-30 20:09:00	2017-06-30 20:09:00		700-703		25	90		Vet. Rec.								eng					PubMed		PMID: 4557344			http://www.ncbi.nlm.nih.gov/pubmed/4557344		Animals; disease outbreaks; England; Fluorescent Antibody Technique; Gastroenteritis, Transmissible, of Swine; History, 20th Century; swine
1	1	2016	Mo, Yin; Fisher, Dale	A review of treatment modalities for Middle East Respiratory Syndrome	Journal of Antimicrobial Chemotherapy		0305-7453	10.1093/jac/dkw338		The Middle East Respiratory Syndrome coronavirus (MERS-CoV) has been a focus of international attention since its identification in 2012. Epidemiologically it is characterized by sporadic community cases, which are amplified by hospital-based outbreaks. Healthcare facilities in 27 countries from most continents have experienced imported cases, with the most significant outbreak involving 186 case…	2016-12	2017-06-30 19:21:00	2017-06-30 19:21:00		3340-3350		12	71		J. Antimicrob. Chemother.								English					Web of Science		WOS:000388809300005					convalescent plasma therapy; critically-ill patients; human monoclonal-antibody; Interferon-beta; in-vitro inhibition; mers-cov infection; receptor-binding domain; sars-associated coronavirus; saudi-arabia; syndrome coronavirus infection
1	1	2015	Tong, Z.; Wang, J.; Wu, H.; Chen, E.; Chai, C.	A review on the epidemiology of Middle East Respiratory Syndrome	Zhonghua liu xing bing xue za zhi = Zhonghua liuxingbingxue zazhi		02546450 (ISSN)		https://www.scopus.com/inward/record.uri?eid=2-s2.0-84955076511&partnerID=40&md5=d0bf6d51a924fcdeda96cd93b7b49770		2015	2017-06-30 19:35:00	2017-06-30 20:13:00		765-768		7	36													Scopus							http://www.ncbi.nlm.nih.gov/pubmed/26564711		Coronavirus Infections; Humans
1	1	2016	Modjarrad, Kayvon; Moorthy, Vasee S.; Ben Embarek, Peter; Van Kerkhove, Maria; Kim, Jerome; Kieny, Marie-Paule	A roadmap for MERS-CoV research and product development: report from a World Health Organization consultation	Nature Medicine		1078-8956			As part of the World Health Organization (WHO) R&D Blueprint initiative, leading stakeholders on Middle East respiratory syndrome coronavirus (MERS-CoV) convened to agree on strategic public-health goals and global priority research activities that are needed to combat MERS-CoV.	2016-07	2017-06-30 19:22:00	2017-06-30 20:13:00		701-705		7	22		Nat. Med.	A roadmap for MERS-CoV research and product development							English					Web of Science		WOS:000379366900004			http://www.ncbi.nlm.nih.gov/pubmed/27387881		east respiratory syndrome; generation; Mouse model; syndrome coronavirus infection
0	0	2013	Zhao, Guangyu; Du, Lanying; Ma, Cuiqing; Li, Ye; Li, Lin; Poon, Vincent K. M.; Wang, Lili; Yu, Fei; Zheng, Bo-Jian; Jiang, Shibo; Zhou, Yusen	A safe and convenient pseudovirus-based inhibition assay to detect neutralizing antibodies and screen for viral entry inhibitors against the novel human coronavirus MERS-CoV	Virology Journal		1743-422X	10.1186/1743-422X-10-266		Background: Evidence points to the emergence of a novel human coronavirus, Middle East respiratory syndrome coronavirus (MERS-CoV), which causes a severe acute respiratory syndrome (SARS)-like disease. In response, the development of effective vaccines and therapeutics remains a clinical priority. To accomplish this, it is necessary to evaluate neutralizing antibodies and screen for MERS-CoV entr…	2013-08-26	2017-06-30 19:31:00	2017-06-30 19:31:00		266			10		Virol. J.								English					Web of Science		WOS:000323714200001					Antiviral therapeutics; core structure; EMC; functional receptor; Infection; MERS-CoV; microbicide candidate; middle-east; Neutralizing antibodies; Novel human coronavirus; Pseudovirus; receptor-binding domain; respiratory syndrome coronavirus; SARS-CoV; spike protein
1	1	2015	Menachery, Vineet D.; Yount, Boyd L.; Debbink, Kari; Agnihothram, Sudhakar; Gralinski, Lisa E.; Plante, Jessica A.; Graham, Rachel L.; Scobey, Trevor; Ge, Xing-Yi; Donaldson, Eric F.; Randell, Scott H.; Lanzavecchia, Antonio; Marasco, Wayne A.; Shi, Zhengli-Li; Baric, Ralph S.	A SARS-like cluster of circulating bat coronaviruses shows potential for human emergence	Nature Medicine		1078-8956	10.1038/nm.3985		The emergence of severe acute respiratory syndrome coronavirus (SARS-CoV) and Middle East respiratory syndrome (MERS)-CoV underscores the threat of cross-species transmission events leading to outbreaks in humans. Here we examine the disease potential of a SARS-like virus, SHC014-CoV, which is currently circulating in Chinese horseshoe bat populations(1). Using the SARS-CoV reverse genetics syste…	2015-12	2017-06-30 19:24:00	2017-06-30 19:24:00		1508-+		12	21		Nat. Med.								English					Web of Science		WOS:000366008700023					acute respiratory syndrome; cells; Disease; escape; fitness; infections; mechanisms; Mice; receptor; Vaccine
1	1	2014	Gardner, Lauren M.; Rey, David; Heywood, Anita E.; Toms, Renin; Wood, James; Waller, S. Travis; MacIntyre, C. Raina	A Scenario-Based Evaluation of the Middle East Respiratory Syndrome Coronavirus and the Hajj	Risk Analysis		0272-4332	10.1111/risa.12253		Between April 2012 and June 2014, 820 laboratory-confirmed cases of the Middle East respiratory syndrome coronavirus (MERS-CoV) have been reported in the Arabian Peninsula, Europe, North Africa, Southeast Asia, the Middle East, and the United States. The observed epidemiology is different to SARS, which showed a classic epidemic curve and was over in eight months. The much longer persistence of M…	2014-08	2017-06-30 19:28:00	2017-06-30 19:28:00		1391-1400		8	34		Risk Anal.								English					Web of Science		WOS:000341639800005					antibodies; Dromedary camels; Epidemiology; family cluster; Hajj; infections; kingdom; livestock; Mass gatherings; MERS coronavirus; MERS-CoV; models; saudi-arabia; transmission; Virus
0	0	2015	Cao, Jianzhong; Forrest, J. Craig; Zhang, Xuming	A screen of the NIH Clinical Collection small molecule library identifies potential anti-coronavirus drugs	Antiviral Research		0166-3542	10.1016/j.antiviral.2014.11.010		With the recent emergence of Middle East Respiratory Syndrome coronavirus in humans and the outbreak of devastating porcine epidemic diarrhea coronavirus in swine, therapeutic intervention is urgently needed. However, anti-coronavirus drugs currently are not available. In an effort to assist rapid development of anti-coronavirus drugs, here we screened the NIH Clinical Collection in cell culture …	2015-02	2017-06-30 19:27:00	2017-06-30 20:13:00		2019-01-10			114		Antiviral Res.								English					Web of Science		WOS:000348960300001			http://www.ncbi.nlm.nih.gov/pubmed/25451075		acute respiratory syndrome; Animals; Antiviral Agents; antiviral compounds; b-virus; Cell Line; controlled-trial; coronavirus; drug discovery; epidemic-diarrhea-virus; Harringtonines; Hexachlorophene; Humans; in-vitro; Luciferases; Mice; mouse hepatitis-virus; Murine hepatitis virus; NCC library; nucleocapsid protein; sars-associated coronavirus; Screening; Small molecule; Small Molecule Librarie…
[truncated: 6,848 more rows]
[truncated: 37 more columns]
